# Supplementary material for: Pan2‐Pan3 Complex‐Mediated Deadenylation Enforces mRNA Quality Control for Infection of the Rice Blast Fungus
Source: Adv Sci (Weinh). 2026 Jan 20;13(18):e18269. doi: 10.1002/advs.202518269 (PMC13042520; doi:10.1002/advs.202518269)
Supplement: Supplementary file 2 — Supporting File 2: advs73908‐sup‐0002‐Tables‐S1‐S5.xlsx. [file ADVS-13-e18269-s001.xlsx]

## Sheet: Table S1
Table S1. Poly(A)-seq data of appressoria from Δpan2Δpan3 and WT.
Gene_id	p value	Δpan2Δpan3_1_median length	Δpan2Δpan3_2_median length	WT_1_median length	WT_2_median length	Ave_Δpan2Δpan3	Ave_WT	Ave_Δpan2Δpan3-Ave_WT
MGG_05577	0.000577276	113	108	40	33	110.5	36.5	74
MGG_04518	0.047916	91	41	12	18	66	15	51
MGG_15129	0.0126339	50	102	32	18	76	25	51
MGG_04898	0.0235249	99	76	34	41	87.5	37.5	50
MGG_00881	0.000259627	80	60	15	27	70	21	49
MGG_02217	0.000151326	78	56	16	24	67	20	47
MGG_00436	6.50162e-07	64	77	25	25	70.5	25	45.5
MGG_10309	0.000988255	86	92	39	49	89	44	45
MGG_14898	2.0477e-05	74	77	34	27	75.5	30.5	45
MGG_03257	0.00298738	91	83	45	40	87	42.5	44.5
MGG_17878	0.00113016	62	90	41	24	76	32.5	43.5
MGG_20307	0.00177493	100	108	61	62	104	61.5	42.5
MGG_00817	0.00540823	58	81	27	28	69.5	27.5	42
MGG_08254	0.00184688	99	58	44	29	78.5	36.5	42
MGG_02095	0.00798646	43	79	16	23	61	19.5	41.5
MGG_08589	0.02326	109	76	67	36	92.5	51.5	41
MGG_08140	0.0104286	66	85	56	18	75.5	37	38.5
MGG_09468	0.00163335	69	77	21	48	73	34.5	38.5
MGG_06114	0.00475617	80	49	26	27	64.5	26.5	38
MGG_04231	0.000953614	88	76	50	39	82	44.5	37.5
MGG_17272	0.000357171	85	87	47	50	86	48.5	37.5
MGG_04003	6.72146e-05	77	75	30	48	76	39	37
MGG_12714	6.89674e-06	67	71	36	28	69	32	37
MGG_16790	0.0282939	72	70	35	35	71	35	36
MGG_07500	0.00174689	44	58	20	11	51	15.5	35.5
MGG_04121	0.0228544	63	80	29	44	71.5	36.5	35
MGG_06619	0.0016868	84	85	39	61	84.5	50	34.5
MGG_06029	0.00115694	71	75	45	32	73	38.5	34.5
MGG_02447	0.00774401	57	87	31	45	72	38	34
MGG_20149	0.000240904	60	77	26	44	68.5	35	33.5
MGG_09360	4.89426e-05	77	72	31	51	74.5	41	33.5
MGG_16015	6.87614e-06	53	59	18	27	56	22.5	33.5
MGG_07560	0.00870824	65	52	16	35	58.5	25.5	33
MGG_20292	0.00545369	73	101	44	64	87	54	33
MGG_13542	8.08172e-06	53	66	19	34	59.5	26.5	33
MGG_03562	0.00371579	80	60	58	17	70	37.5	32.5
MGG_15525	0.000450649	61	77	32	41	69	36.5	32.5
MGG_03027	0.022886	67	74	25	52	70.5	38.5	32
MGG_11927	0.0083055	64	46	33	13	55	23	32
MGG_08711	0.0140278	76	62	40	35	69	37.5	31.5
MGG_06520	0.00100521	71	41	27	22	56	24.5	31.5
MGG_08764	0.0118301	56	55	36	14	55.5	25	30.5
MGG_02501	5.4466e-05	71	46	34	22	58.5	28	30.5
MGG_20295	0.0190703	74	91	64	42	82.5	53	29.5
MGG_15855	0.0176661	51	53	23	22	52	22.5	29.5
MGG_16825	0.00339529	66	69	26	50	67.5	38	29.5
MGG_20148	0.000857188	68	73	43	39	70.5	41	29.5
MGG_05022	0.0254744	43	88	42	31	65.5	36.5	29
MGG_00351	0.0141348	75	68	49	36	71.5	42.5	29
MGG_03020	0.0041568	113	84	83	56	98.5	69.5	29
MGG_01123	0.00175401	58	94	49	45	76	47	29
MGG_01566	5.88985e-06	72	81	46	49	76.5	47.5	29
MGG_17264	8.25629e-07	92	77	59	52	84.5	55.5	29
MGG_03817	0.0187213	65	65	43	30	65	36.5	28.5
MGG_01694	0.0453957	54	58	28	28	56	28	28
MGG_10202	0.0187698	56	79	24	55	67.5	39.5	28
MGG_08782	0.0177292	60	68	18	54	64	36	28
MGG_05889	0.00777431	49	67	21	39	58	30	28
MGG_06094	0.00159247	53	61	29	29	57	29	28
MGG_03129	0.00141364	66	100	51	59	83	55	28
MGG_12369	0.00870245	66	62	39	34	64	36.5	27.5
MGG_04577	0.00670472	62	69	30	46	65.5	38	27.5
MGG_16368	0.00193752	52	53	31	19	52.5	25	27.5
MGG_07526	0.0454711	98	57	45	56	77.5	50.5	27
MGG_07524	0.0055899	57	95	41	57	76	49	27
MGG_06827	0.00313631	72	75	34	59	73.5	46.5	27
MGG_16504	0.00210746	13	102	29	32	57.5	30.5	27
MGG_16330	0.000263671	67	61	30	44	64	37	27
MGG_13809	5.88231e-05	65	55	29	37	60	33	27
MGG_01652	8.84299e-08	44	70	32	28	57	30	27
MGG_05746	2.53538e-09	49	62	28	29	55.5	28.5	27
MGG_07966	0.000770563	60	75	41	41	67.5	41	26.5
MGG_08341	8.79128e-08	54	67	34	34	60.5	34	26.5
MGG_17449	2.13996e-11	54	57	29	29	55.5	29	26.5
MGG_15582	0.0150019	76	64	48	40	70	44	26
MGG_01886	0.00876837	43	95	47	39	69	43	26
MGG_14860	0.00113012	75	71	49	45	73	47	26
MGG_06202	0.000551983	60	66	49	25	63	37	26
MGG_10853	0.0432398	66	56	34	37	61	35.5	25.5
MGG_02856	0.00170128	54	70	46	27	62	36.5	25.5
MGG_02006	3.95564e-06	57	49	24	31	53	27.5	25.5
MGG_05161	0.0493096	39	72	34	27	55.5	30.5	25
MGG_11471	0.0196196	70	72	49	43	71	46	25
MGG_02686	0.00912523	38	51	23	16	44.5	19.5	25
MGG_15079	0.00292456	45	72	33	34	58.5	33.5	25
MGG_05099	0.0025649	57	61	37	31	59	34	25
MGG_01274	9.69885e-05	51	68	42	27	59.5	34.5	25
MGG_08904	4.40008e-08	75	78	44	59	76.5	51.5	25
MGG_02393	0.041079	54	73	25	53	63.5	39	24.5
MGG_06747	0.0227914	60	75	51	35	67.5	43	24.5
MGG_03157	0.00541553	32	62	24	21	47	22.5	24.5
MGG_08699	6.55006e-05	59	50	28	32	54.5	30	24.5
MGG_13483	2.21881e-06	71	71	48	45	71	46.5	24.5
MGG_15586	0.0476694	25	63	24	16	44	20	24
MGG_03603	0.0337171	51	45	20	28	48	24	24
MGG_15789	0.00275852	58	69	37	42	63.5	39.5	24
MGG_09711	0.00165101	64	53	32	37	58.5	34.5	24
MGG_00105	0.000184638	56	69	31	46	62.5	38.5	24
MGG_11430	9.41124e-05	51	69	36	36	60	36	24
MGG_17507	6.97072e-07	37	55	30	14	46	22	24
MGG_11239	0.0263657	72	65	35	55	68.5	45	23.5
MGG_03115	0.0236327	48	70	55	16	59	35.5	23.5
MGG_05483	0.0106699	44	77	28	46	60.5	37	23.5
MGG_14674	0.00784181	61	61	46	29	61	37.5	23.5
MGG_09567	0.00469738	35	85	28	45	60	36.5	23.5
MGG_20238	0.000934575	64	72	65	24	68	44.5	23.5
MGG_14752	0.0441518	47	73	50	24	60	37	23
MGG_14930	0.0381133	71	43	41	27	57	34	23
MGG_06615	0.00541601	37	63	18	36	50	27	23
MGG_08568	0.00171415	69	49	27	45	59	36	23
MGG_06136	0.000463864	60	40	21	33	50	27	23
MGG_09710	0.000112843	55	73	42	40	64	41	23
MGG_08206	6.5127e-05	54	57	38	27	55.5	32.5	23
MGG_17486	1.03672e-05	71	59	49	35	65	42	23
MGG_17165	0.0411121	37	78	35	35	57.5	35	22.5
MGG_03184	0.0108489	41	79	32	43	60	37.5	22.5
MGG_14526	0.00767569	51	59	29	36	55	32.5	22.5
MGG_00445	0.00147711	49	55	29	30	52	29.5	22.5
MGG_01310	1.51579e-07	65	53	34	39	59	36.5	22.5
MGG_01831	0.0278571	58	66	40	40	62	40	22
MGG_14904	0.0147018	67	56	34	45	61.5	39.5	22
MGG_01201	0.0104162	59	53	23	45	56	34	22
MGG_03455	0.00549096	45	55	32	24	50	28	22
MGG_06948	0.00105352	63	65	39	45	64	42	22
MGG_06319	0.000135013	64	46	17	49	55	33	22
MGG_00953	2.07844e-06	75	57	37	51	66	44	22
MGG_05402	0.0357415	74	31	28	34	52.5	31	21.5
MGG_02840	0.033324	47	21	13	12	34	12.5	21.5
MGG_05938	0.0263246	72	54	45	38	63	41.5	21.5
MGG_08891	0.00549767	45	61	33	30	53	31.5	21.5
MGG_11554	0.00361914	50	63	43	27	56.5	35	21.5
MGG_17115	0.000762476	70	82	38	71	76	54.5	21.5
MGG_04513	0.000481267	56	79	46	46	67.5	46	21.5
MGG_04085	0.000243129	75	59	48	43	67	45.5	21.5
MGG_06256	0.000202516	58	57	35	37	57.5	36	21.5
MGG_08117	4.31071e-07	69	61	44	43	65	43.5	21.5
MGG_14584	0.0333628	67	56	52	29	61.5	40.5	21
MGG_20266	0.00989042	56	69	48	35	62.5	41.5	21
MGG_06548	0.0027611	60	80	52	46	70	49	21
MGG_06387	2.77622e-05	46	58	27	35	52	31	21
MGG_02064	3.46871e-09	50	50	30	28	50	29	21
MGG_00833	0.0355181	34	60	15	38	47	26.5	20.5
MGG_16819	0.0338419	42	50	23	28	46	25.5	20.5
MGG_04040	0.00615935	59	55	34	39	57	36.5	20.5
MGG_06395	0.00358638	59	65	40	43	62	41.5	20.5
MGG_11547	8.22223e-05	60	38	31	26	49	28.5	20.5
MGG_17839	0.0346852	53	47	28	32	50	30	20
MGG_04682	0.0343417	41	76	38	39	58.5	38.5	20
MGG_02881	0.0270231	46	55	34	27	50.5	30.5	20
MGG_16308	0.0253161	40	62	34	28	51	31	20
MGG_08911	0.0192289	58	47	36	29	52.5	32.5	20
MGG_00316	0.0185256	57	52	25	44	54.5	34.5	20
MGG_09879	0.00750183	58	55	28	45	56.5	36.5	20
MGG_01439	0.00712732	52	60	30	42	56	36	20
MGG_08619	0.000932455	63	54	37	40	58.5	38.5	20
MGG_08252	0.000398207	52	80	46	46	66	46	20
MGG_04697	0.000185218	48	52	26	34	50	30	20
MGG_12086	1.11175e-06	62	65	43	44	63.5	43.5	20
MGG_11312	0.0333217	36	71	26	42	53.5	34	19.5
MGG_05273	0.0202018	77	50	40	48	63.5	44	19.5
MGG_03390	0.0064808	63	55	48	31	59	39.5	19.5
MGG_04058	0.00187063	41	53	29	26	47	27.5	19.5
MGG_12798	0.00110809	75	63	56	43	69	49.5	19.5
MGG_06735	0.000781294	51	67	40	39	59	39.5	19.5
MGG_12315	0.000270974	49	65	39	36	57	37.5	19.5
MGG_11801	0.000173214	58	60	33	46	59	39.5	19.5
MGG_13223	9.17878e-06	62	55	42	36	58.5	39	19.5
MGG_03517	1.23327e-09	58	55	38	36	56.5	37	19.5
MGG_05528	7.8449e-14	49	64	39	35	56.5	37	19.5
MGG_00245	0.0382054	54	64	37	43	59	40	19
MGG_09459	0.0248077	54	61	65	12	57.5	38.5	19
MGG_01180	0.00432474	60	67	49	40	63.5	44.5	19
MGG_05658	0.00207407	56	55	31	42	55.5	36.5	19
MGG_03492	0.00160593	48	43	25	28	45.5	26.5	19
MGG_15064	0.00158418	35	66	37	26	50.5	31.5	19
MGG_00849	0.0013474	70	43	29	46	56.5	37.5	19
MGG_17180	0.00118143	49	46	29	28	47.5	28.5	19
MGG_01033	0.000265677	65	63	44	46	64	45	19
MGG_07926	3.35134e-05	43	58	28	35	50.5	31.5	19
MGG_01247	5.60964e-06	72	63	41	56	67.5	48.5	19
MGG_03389	2.47004e-06	43	44	26	23	43.5	24.5	19
MGG_00155	2.85525e-10	43	58	36	27	50.5	31.5	19
MGG_00339	1.55461e-11	54	52	32	36	53	34	19
MGG_08108	9.99047e-12	73	65	46	54	69	50	19
MGG_20302	0.040543	73	72	52	56	72.5	54	18.5
MGG_17671	0.0306732	53	65	26	55	59	40.5	18.5
MGG_05146	0.0295239	66	69	59	39	67.5	49	18.5
MGG_00952	0.00875238	68	47	35	43	57.5	39	18.5
MGG_13208	0.0012532	54	51	35	33	52.5	34	18.5
MGG_09198	0.00069276	45	58	33	33	51.5	33	18.5
MGG_00518	0.000686512	62	58	43	40	60	41.5	18.5
MGG_16806	0.000146008	58	42	30	33	50	31.5	18.5
MGG_03964	0.000114185	52	63	36	42	57.5	39	18.5
MGG_00523	1.66208e-05	59	70	42	50	64.5	46	18.5
MGG_17813	9.59334e-06	64	75	47	55	69.5	51	18.5
MGG_09262	1.68834e-09	41	53	29	28	47	28.5	18.5
MGG_09953	9.02761e-10	60	55	42	36	57.5	39	18.5
MGG_15034	0.0404018	60	30	26	28	45	27	18
MGG_05116	0.0189808	25	55	18	26	40	22	18
MGG_00970	0.00746442	49	64	37	40	56.5	38.5	18
MGG_08884	0.00728823	58	58	40	40	58	40	18
MGG_05439	0.00527888	69	64	47	50	66.5	48.5	18
MGG_02970	0.0015789	67	61	41	51	64	46	18
MGG_05318	0.00152626	58	66	51	37	62	44	18
MGG_14692	0.000807442	47	76	42	45	61.5	43.5	18
MGG_03743	0.000276888	44	43	30	21	43.5	25.5	18
MGG_09494	7.55014e-05	62	51	40	37	56.5	38.5	18
MGG_09867	3.59658e-18	54	56	40	34	55	37	18
MGG_03852	9.02038e-24	68	68	47	53	68	50	18
MGG_07235	0.0199681	54	74	45	48	64	46.5	17.5
MGG_00356	0.0184017	77	60	50	52	68.5	51	17.5
MGG_03757	0.0121464	49	42	27	29	45.5	28	17.5
MGG_14640	0.00788923	59	57	45	36	58	40.5	17.5
MGG_10515	0.00725136	38	46	22	27	42	24.5	17.5
MGG_05020	0.00722053	45	63	33	40	54	36.5	17.5
MGG_08486	0.00389985	47	40	24	28	43.5	26	17.5
MGG_03572	0.00241515	51	41	29	28	46	28.5	17.5
MGG_02975	0.000516861	61	62	43	45	61.5	44	17.5
MGG_07181	0.000468892	39	45	25	24	42	24.5	17.5
MGG_06140	0.000222405	63	60	41	47	61.5	44	17.5
MGG_13800	8.3623e-06	61	53	44	35	57	39.5	17.5
MGG_00050	4.45449e-06	46	52	36	27	49	31.5	17.5
MGG_20265	2.48815e-08	58	62	43	42	60	42.5	17.5
MGG_03194	3.44954e-35	76	77	59	59	76.5	59	17.5
MGG_03931	1.27314e-61	76	77	59	59	76.5	59	17.5
MGG_16428	0.0118782	65	75	44	62	70	53	17
MGG_07294	0.00916517	69	59	46	48	64	47	17
MGG_00818	0.0058971	51	74	46	45	62.5	45.5	17
MGG_00273	0.0041521	61	35	31	31	48	31	17
MGG_11727	0.00344646	57	46	40	29	51.5	34.5	17
MGG_01429	0.00106822	45	51	43	19	48	31	17
MGG_01257	0.00105057	34	37	19	18	35.5	18.5	17
MGG_06325	0.000973615	63	44	49	24	53.5	36.5	17
MGG_13349	0.0006994	56	65	49	38	60.5	43.5	17
MGG_09117	0.000318944	39	47	31	21	43	26	17
MGG_03574	0.000151792	46	65	42	35	55.5	38.5	17
MGG_15751	6.71455e-05	55	31	27	25	43	26	17
MGG_00899	4.8862e-05	58	55	33	46	56.5	39.5	17
MGG_05096	2.71806e-06	47	50	31	32	48.5	31.5	17
MGG_01791	4.3758e-07	73	65	48	56	69	52	17
MGG_03107	3.12709e-10	58	60	43	41	59	42	17
MGG_08802	4.26954e-15	50	50	35	31	50	33	17
MGG_01639	0.0302055	47	46	31	29	46.5	30	16.5
MGG_10639	0.0276268	70	57	44	50	63.5	47	16.5
MGG_03625	0.0168287	79	35	38	43	57	40.5	16.5
MGG_09223	0.0139694	64	54	65	20	59	42.5	16.5
MGG_12628	0.00728254	49	67	43	40	58	41.5	16.5
MGG_17378	0.00299387	36	80	35	48	58	41.5	16.5
MGG_03476	0.00211304	50	49	34	32	49.5	33	16.5
MGG_04870	0.00172359	49	57	26	47	53	36.5	16.5
MGG_06002	0.00167987	66	56	40	49	61	44.5	16.5
MGG_14358	0.00144604	56	51	32	42	53.5	37	16.5
MGG_04127	0.00135396	66	65	38	60	65.5	49	16.5
MGG_06165	0.00123038	50	39	31	25	44.5	28	16.5
MGG_17932	0.00096306	58	77	50	52	67.5	51	16.5
MGG_08082	0.000118267	57	39	30	33	48	31.5	16.5
MGG_04160	0.000103103	45	61	43	30	53	36.5	16.5
MGG_14113	1.92851e-08	62	65	55	39	63.5	47	16.5
MGG_00458	3.50899e-13	57	64	44	44	60.5	44	16.5
MGG_11575	3.9357e-157	70	69	52	54	69.5	53	16.5
MGG_01680	0.0474794	72	68	54	54	70	54	16
MGG_17389	0.0387218	57	63	40	48	60	44	16
MGG_14679	0.0354586	48	78	44	50	63	47	16
MGG_15485	0.0282857	40	41	30	19	40.5	24.5	16
MGG_11267	0.0192138	23	57	28	20	40	24	16
MGG_04964	0.0191432	65	62	41	54	63.5	47.5	16
MGG_12092	0.0122337	49	48	29	36	48.5	32.5	16
MGG_04032	0.00975004	45	61	41	33	53	37	16
MGG_03058	0.00913551	29	59	28	28	44	28	16
MGG_09837	0.00829371	64	61	44	49	62.5	46.5	16
MGG_08188	0.00448353	49	56	44	29	52.5	36.5	16
MGG_20257	0.00380287	48	49	43	22	48.5	32.5	16
MGG_00392	0.0033739	60	53	41	40	56.5	40.5	16
MGG_16764	0.00220213	53	41	35	27	47	31	16
MGG_04972	0.00182904	46	57	38	33	51.5	35.5	16
MGG_06725	0.00163432	50	39	29	28	44.5	28.5	16
MGG_03649	0.000854764	52	65	48	37	58.5	42.5	16
MGG_10926	0.000693226	42	49	26	33	45.5	29.5	16
MGG_07626	0.000144759	54	49	41	30	51.5	35.5	16
MGG_16389	3.40475e-05	42	63	42	31	52.5	36.5	16
MGG_11936	1.99357e-05	57	51	38	38	54	38	16
MGG_06025	2.69587e-10	78	72	53	65	75	59	16
MGG_14908	0.0297643	34	59	28	34	46.5	31	15.5
MGG_12357	0.0259591	64	71	46	58	67.5	52	15.5
MGG_03225	0.0230002	55	61	46	39	58	42.5	15.5
MGG_03320	0.0183032	54	56	37	42	55	39.5	15.5
MGG_00983	0.0103975	64	76	50	59	70	54.5	15.5
MGG_09298	0.00893507	61	57	44	43	59	43.5	15.5
MGG_03919	0.00887441	50	42	30	31	46	30.5	15.5
MGG_17920	0.00590593	50	61	39	41	55.5	40	15.5
MGG_06937	0.00322413	53	40	34	28	46.5	31	15.5
MGG_08615	0.000798295	55	44	34	34	49.5	34	15.5
MGG_03148	0.000620386	62	69	50	50	65.5	50	15.5
MGG_11269	0.000387983	51	58	41	37	54.5	39	15.5
MGG_05277	0.000133177	44	52	34	31	48	32.5	15.5
MGG_02666	0.000112792	65	76	53	57	70.5	55	15.5
MGG_07030	1.22457e-05	71	67	51	56	69	53.5	15.5
MGG_02804	8.9812e-06	55	60	41	43	57.5	42	15.5
MGG_07347	1.6283e-06	48	39	31	25	43.5	28	15.5
MGG_07276	1.33315e-07	47	66	44	38	56.5	41	15.5
MGG_06582	1.24054e-07	60	57	40	46	58.5	43	15.5
MGG_06674	7.29071e-10	43	39	26	25	41	25.5	15.5
MGG_00929	4.04871e-14	49	54	31	41	51.5	36	15.5
MGG_01437	1.36708e-16	51	48	35	33	49.5	34	15.5
MGG_04969	7.36665e-39	65	74	53	55	69.5	54	15.5
MGG_07417	0.0449851	43	41	36	18	42	27	15
MGG_06730	0.0324355	47	62	49	30	54.5	39.5	15
MGG_17537	0.0293709	58	31	29	30	44.5	29.5	15
MGG_06404	0.00963451	60	39	29	40	49.5	34.5	15
MGG_06023	0.00800173	54	48	30	42	51	36	15
MGG_12397	0.00673813	59	70	44	55	64.5	49.5	15
MGG_03321	0.00658562	63	55	40	48	59	44	15
MGG_11914	0.00468974	86	49	58	47	67.5	52.5	15
MGG_15501	0.00317576	54	45	27	42	49.5	34.5	15
MGG_04854	0.00276675	55	46	32	39	50.5	35.5	15
MGG_12276	0.000366259	34	55	29	30	44.5	29.5	15
MGG_07718	0.000365935	61	64	53	42	62.5	47.5	15
MGG_10565	0.000262531	63	50	46	37	56.5	41.5	15
MGG_05048	0.000185511	53	57	38	42	55	40	15
MGG_08325	0.000132179	51	59	46	34	55	40	15
MGG_17889	6.87163e-06	52	64	47	39	58	43	15
MGG_04608	4.77453e-06	58	58	43	43	58	43	15
MGG_04002	2.8881e-06	41	46	21	36	43.5	28.5	15
MGG_01071	2.59368e-08	57	58	37	48	57.5	42.5	15
MGG_06149	1.72711e-09	56	55	39	42	55.5	40.5	15
MGG_09006	4.39298e-10	76	78	63	61	77	62	15
MGG_12354	1.99248e-11	57	50	39	38	53.5	38.5	15
MGG_17372	7.90154e-97	70	71	55	56	70.5	55.5	15
MGG_08574	0	71	71	56	56	71	56	15
MGG_09761	0	61	64	49	46	62.5	47.5	15
MGG_08646	0.0451747	53	64	40	48	58.5	44	14.5
MGG_08908	0.0336625	65	23	23	36	44	29.5	14.5
MGG_07369	0.0313744	40	34	22	23	37	22.5	14.5
MGG_16744	0.0190003	54	50	31	44	52	37.5	14.5
MGG_04995	0.0161207	53	51	39	36	52	37.5	14.5
MGG_03679	0.0145876	66	57	57	37	61.5	47	14.5
MGG_00986	0.00845885	57	53	46	35	55	40.5	14.5
MGG_03349	0.00235907	46	52	33	36	49	34.5	14.5
MGG_02534	0.00217084	51	54	43	33	52.5	38	14.5
MGG_20204	0.00211104	45	34	31	19	39.5	25	14.5
MGG_07225	0.00189124	68	66	58	47	67	52.5	14.5
MGG_16595	0.00122238	48	57	36	40	52.5	38	14.5
MGG_05643	0.00110656	42	53	31	35	47.5	33	14.5
MGG_17713	0.000319046	56	51	35	43	53.5	39	14.5
MGG_06097	0.000108875	61	65	56	41	63	48.5	14.5
MGG_01773	5.05277e-05	52	65	48	40	58.5	44	14.5
MGG_03993	4.60728e-05	42	51	36	28	46.5	32	14.5
MGG_06863	3.31202e-05	50	40	29	32	45	30.5	14.5
MGG_16188	1.5821e-05	47	55	39	34	51	36.5	14.5
MGG_02434	1.09644e-05	49	56	46	30	52.5	38	14.5
MGG_00958	6.65326e-06	55	62	38	50	58.5	44	14.5
MGG_04163	3.73316e-06	45	48	40	24	46.5	32	14.5
MGG_06407	1.55507e-06	57	39	36	31	48	33.5	14.5
MGG_11129	8.54263e-07	54	67	43	49	60.5	46	14.5
MGG_15720	2.35059e-08	46	47	30	34	46.5	32	14.5
MGG_08682	1.29244e-09	43	43	28	29	43	28.5	14.5
MGG_09015	4.13548e-11	56	52	40	39	54	39.5	14.5
MGG_00678	2.49278e-18	56	60	42	45	58	43.5	14.5
MGG_03705	1.31377e-51	60	61	45	47	60.5	46	14.5
MGG_03164	1.60581e-59	57	54	41	41	55.5	41	14.5
MGG_06927	6.60347e-202	62	58	45	46	60	45.5	14.5
MGG_04182	0.0397569	64	46	36	46	55	41	14
MGG_02510	0.0339969	38	26	16	20	32	18	14
MGG_14751	0.0253372	66	55	43	50	60.5	46.5	14
MGG_02826	0.0230761	47	40	26	33	43.5	29.5	14
MGG_07199	0.0167688	39	72	50	33	55.5	41.5	14
MGG_06237	0.0147279	49	61	41	41	55	41	14
MGG_12094	0.0121813	58	49	37	42	53.5	39.5	14
MGG_02811	0.0112954	47	60	45	34	53.5	39.5	14
MGG_01398	0.00953182	41	58	35	36	49.5	35.5	14
MGG_14855	0.00829959	49	36	31	26	42.5	28.5	14
MGG_11116	0.00773456	55	47	30	44	51	37	14
MGG_16125	0.00580084	53	80	51	54	66.5	52.5	14
MGG_02949	0.00509395	39	56	33	34	47.5	33.5	14
MGG_05897	0.00362276	45	49	31	35	47	33	14
MGG_08584	0.00121073	60	52	39	45	56	42	14
MGG_07465	0.000907173	44	60	40	36	52	38	14
MGG_09959	0.000752511	53	68	45	48	60.5	46.5	14
MGG_07998	0.000447672	53	61	42	44	57	43	14
MGG_01814	0.000407795	61	63	46	50	62	48	14
MGG_01105	0.000204225	41	56	32	37	48.5	34.5	14
MGG_06555	0.000159174	49	49	38	32	49	35	14
MGG_13279	3.52412e-05	60	69	52	49	64.5	50.5	14
MGG_04824	2.55168e-05	58	54	45	39	56	42	14
MGG_09071	3.00252e-06	47	33	26	26	40	26	14
MGG_15577	1.53022e-06	46	42	32	28	44	30	14
MGG_17680	7.53994e-07	61	62	48	47	61.5	47.5	14
MGG_13801	1.31197e-07	58	46	40	36	52	38	14
MGG_02464	1.59986e-09	48	50	36	34	49	35	14
MGG_00652	5.68484e-11	54	42	32	36	48	34	14
MGG_06654	1.16264e-13	56	55	42	41	55.5	41.5	14
MGG_12308	3.61225e-37	85	87	70	74	86	72	14
MGG_00969	0.0428357	49	30	22	30	39.5	26	13.5
MGG_12091	0.0368051	45	63	38	43	54	40.5	13.5
MGG_14795	0.0356612	64	58	51	44	61	47.5	13.5
MGG_00655	0.0324651	40	78	48	43	59	45.5	13.5
MGG_05024	0.0185859	48	64	49	36	56	42.5	13.5
MGG_03005	0.0122059	38	43	29	25	40.5	27	13.5
MGG_16365	0.0117751	70	56	51	48	63	49.5	13.5
MGG_02939	0.00743126	50	55	37	41	52.5	39	13.5
MGG_09011	0.00550852	48	64	47	38	56	42.5	13.5
MGG_04429	0.00386863	61	54	50	38	57.5	44	13.5
MGG_03322	0.00345894	58	62	51	42	60	46.5	13.5
MGG_17632	0.00299788	48	56	41	36	52	38.5	13.5
MGG_04322	0.00264685	71	32	36	40	51.5	38	13.5
MGG_02165	0.00253707	66	60	46	53	63	49.5	13.5
MGG_03176	0.00148654	58	53	37	47	55.5	42	13.5
MGG_12243	0.00147721	53	68	39	55	60.5	47	13.5
MGG_07116	0.00138273	63	66	53	49	64.5	51	13.5
MGG_03510	0.00125571	53	48	38	36	50.5	37	13.5
MGG_10076	0.000700576	47	49	39	30	48	34.5	13.5
MGG_12616	0.000255483	53	47	43	30	50	36.5	13.5
MGG_09535	0.000225039	53	66	44	48	59.5	46	13.5
MGG_15951	4.71782e-05	43	52	34	34	47.5	34	13.5
MGG_13163	3.9529e-05	54	49	32	44	51.5	38	13.5
MGG_01077	1.8182e-05	55	45	38	35	50	36.5	13.5
MGG_05229	4.85759e-06	56	49	36	42	52.5	39	13.5
MGG_05608	4.13976e-06	44	57	34	40	50.5	37	13.5
MGG_08332	3.11252e-06	42	59	39	35	50.5	37	13.5
MGG_05262	1.07113e-06	42	45	32	28	43.5	30	13.5
MGG_00541	3.96259e-07	69	72	58	56	70.5	57	13.5
MGG_01991	9.8941e-08	63	55	45	46	59	45.5	13.5
MGG_00500	1.91673e-10	55	67	47	48	61	47.5	13.5
MGG_05317	1.26955e-21	47	50	35	35	48.5	35	13.5
MGG_01066	0	62	62	48	49	62	48.5	13.5
MGG_03829	0.0423678	62	23	36	23	42.5	29.5	13
MGG_04468	0.0366356	37	65	22	54	51	38	13
MGG_08129	0.035209	60	56	43	47	58	45	13
MGG_02157	0.0289935	39	47	36	24	43	30	13
MGG_10232	0.025739	52	51	36	41	51.5	38.5	13
MGG_06996	0.0218466	50	81	55	50	65.5	52.5	13
MGG_04879	0.0216335	55	52	46	35	53.5	40.5	13
MGG_03890	0.0183282	40	51	37	28	45.5	32.5	13
MGG_08114	0.0157837	61	46	37	44	53.5	40.5	13
MGG_07311	0.0153711	51	41	38	28	46	33	13
MGG_08570	0.0133371	49	62	42	43	55.5	42.5	13
MGG_08638	0.00611475	64	78	58	58	71	58	13
MGG_06425	0.00526596	40	49	39	24	44.5	31.5	13
MGG_08626	0.0032996	56	56	41	45	56	43	13
MGG_04523	0.00266003	51	61	47	39	56	43	13
MGG_08266	0.00217485	70	37	32	49	53.5	40.5	13
MGG_17731	0.000381406	60	67	48	53	63.5	50.5	13
MGG_09766	0.00014345	51	63	44	44	57	44	13
MGG_11878	1.96768e-06	54	62	45	45	58	45	13
MGG_09796	1.74323e-06	42	43	28	31	42.5	29.5	13
MGG_09369	1.10864e-06	41	66	40	41	53.5	40.5	13
MGG_15075	1.13501e-07	44	44	32	30	44	31	13
MGG_02899	1.99048e-08	57	57	43	45	57	44	13
MGG_00101	7.15144e-22	71	70	56	59	70.5	57.5	13
MGG_15251	1.39238e-28	50	54	38	40	52	39	13
MGG_03683	1.16362e-34	53	58	44	41	55.5	42.5	13
MGG_06689	1.86378e-53	64	59	49	48	61.5	48.5	13
MGG_03883	1.54946e-229	52	53	39	40	52.5	39.5	13
MGG_01120	0.0489255	43	53	35	36	48	35.5	12.5
MGG_01601	0.0458069	27	53	28	27	40	27.5	12.5
MGG_14632	0.0389061	55	53	51	32	54	41.5	12.5
MGG_06414	0.0293594	59	49	45	38	54	41.5	12.5
MGG_00532	0.0271339	114	93	72	110	103.5	91	12.5
MGG_02780	0.022139	52	52	28	51	52	39.5	12.5
MGG_07462	0.0126752	51	58	41	43	54.5	42	12.5
MGG_01109	0.0123845	45	64	49	35	54.5	42	12.5
MGG_14609	0.0111931	61	37	34	39	49	36.5	12.5
MGG_09895	0.00639182	48	55	40	38	51.5	39	12.5
MGG_08691	0.00522807	70	65	56	54	67.5	55	12.5
MGG_02449	0.00476301	69	56	49	51	62.5	50	12.5
MGG_06995	0.00232518	49	59	38	45	54	41.5	12.5
MGG_07361	0.00220132	48	29	19	33	38.5	26	12.5
MGG_11382	0.00163095	73	56	51	53	64.5	52	12.5
MGG_02043	0.000767093	36	45	28	28	40.5	28	12.5
MGG_01205	0.000741434	60	57	45	47	58.5	46	12.5
MGG_11176	0.000681798	44	53	38	34	48.5	36	12.5
MGG_01447	0.000526035	40	55	31	39	47.5	35	12.5
MGG_06273	0.000311595	49	49	34	39	49	36.5	12.5
MGG_00332	0.000305491	53	51	42	37	52	39.5	12.5
MGG_05702	0.000303049	49	62	43	43	55.5	43	12.5
MGG_07509	0.00023659	52	46	37	36	49	36.5	12.5
MGG_13017	0.000218278	50	46	32	39	48	35.5	12.5
MGG_07336	0.000211035	49	48	37	35	48.5	36	12.5
MGG_15277	0.000104516	46	51	37	35	48.5	36	12.5
MGG_01220	3.40533e-05	40	43	29	29	41.5	29	12.5
MGG_07472	2.75994e-05	68	50	46	47	59	46.5	12.5
MGG_00913	2.06785e-05	64	47	47	39	55.5	43	12.5
MGG_08101	1.08775e-05	56	49	38	42	52.5	40	12.5
MGG_03248	7.44742e-06	38	47	32	28	42.5	30	12.5
MGG_13796	4.14486e-06	56	55	45	41	55.5	43	12.5
MGG_03006	2.39138e-06	55	44	35	39	49.5	37	12.5
MGG_07617	1.54435e-06	47	45	33	34	46	33.5	12.5
MGG_06100	1.16962e-06	51	42	33	35	46.5	34	12.5
MGG_01378	1.27291e-09	25	27	16	11	26	13.5	12.5
MGG_09226	1.44763e-10	57	58	43	47	57.5	45	12.5
MGG_01309	2.27658e-12	77	73	61	64	75	62.5	12.5
MGG_05328	1.09182e-16	67	60	50	52	63.5	51	12.5
MGG_04337	3.85896e-83	50	52	39	38	51	38.5	12.5
MGG_02390	0.0496491	49	55	36	44	52	40	12
MGG_03074	0.0433255	22	48	16	30	35	23	12
MGG_04128	0.0183636	57	72	52	53	64.5	52.5	12
MGG_17075	0.0133956	50	59	54	31	54.5	42.5	12
MGG_10932	0.011687	63	63	35	67	63	51	12
MGG_00297	0.0109478	42	52	29	41	47	35	12
MGG_10730	0.00769937	66	73	54	61	69.5	57.5	12
MGG_03858	0.00763879	47	58	39	42	52.5	40.5	12
MGG_04471	0.00707441	44	42	34	28	43	31	12
MGG_04694	0.00648258	50	61	38	49	55.5	43.5	12
MGG_03121	0.00317872	58	45	44	35	51.5	39.5	12
MGG_04454	0.00231024	65	64	48	57	64.5	52.5	12
MGG_00549	0.000333031	53	56	42	43	54.5	42.5	12
MGG_00469	0.00027927	46	51	35	38	48.5	36.5	12
MGG_00489	0.000216849	44	58	39	39	51	39	12
MGG_14011	0.000142883	57	44	40	37	50.5	38.5	12
MGG_14118	0.000138185	34	20	13	17	27	15	12
MGG_00543	4.24694e-05	33	45	23	31	39	27	12
MGG_15229	4.51778e-06	52	59	39	48	55.5	43.5	12
MGG_10440	1.07573e-06	41	44	30	31	42.5	30.5	12
MGG_01593	9.63571e-07	40	31	24	23	35.5	23.5	12
MGG_03681	8.05798e-08	41	54	37	34	47.5	35.5	12
MGG_15645	1.78452e-11	53	60	43	46	56.5	44.5	12
MGG_06049	6.94603e-12	54	62	45	47	58	46	12
MGG_11871	3.70017e-16	51	58	45	40	54.5	42.5	12
MGG_17595	8.6097e-18	41	45	33	29	43	31	12
MGG_15583	8.11932e-25	64	70	55	55	67	55	12
MGG_06703	4.49385e-73	51	55	40	42	53	41	12
MGG_20133	0.046528	45	65	43	44	55	43.5	11.5
MGG_07394	0.0382113	48	42	37	30	45	33.5	11.5
MGG_15936	0.0343214	50	49	45	31	49.5	38	11.5
MGG_16185	0.0281352	63	60	38	62	61.5	50	11.5
MGG_04375	0.0278732	45	57	30	49	51	39.5	11.5
MGG_01628	0.0247898	40	41	26	32	40.5	29	11.5
MGG_16196	0.0239546	47	33	27	30	40	28.5	11.5
MGG_17000	0.023416	53	58	50	38	55.5	44	11.5
MGG_12477	0.0213437	40	50	34	33	45	33.5	11.5
MGG_07227	0.016092	38	49	30	34	43.5	32	11.5
MGG_13006	0.0139358	53	48	41	37	50.5	39	11.5
MGG_04165	0.00710162	55	54	44	42	54.5	43	11.5
MGG_03095	0.00508312	60	51	30	58	55.5	44	11.5
MGG_08174	0.00448967	57	48	39	43	52.5	41	11.5
MGG_10821	0.00225801	33	44	28	26	38.5	27	11.5
MGG_05015	0.00193757	51	50	39	39	50.5	39	11.5
MGG_05686	0.00149726	47	61	44	41	54	42.5	11.5
MGG_01729	0.000472497	55	48	40	40	51.5	40	11.5
MGG_06828	0.00043158	34	23	23	11	28.5	17	11.5
MGG_07034	0.000234734	59	68	49	55	63.5	52	11.5
MGG_03175	0.000149508	52	50	36	43	51	39.5	11.5
MGG_16390	0.000138133	44	42	33	30	43	31.5	11.5
MGG_03725	0.000131555	52	52	39	42	52	40.5	11.5
MGG_03150	9.26573e-05	44	55	38	38	49.5	38	11.5
MGG_05666	8.26277e-05	52	63	50	42	57.5	46	11.5
MGG_10526	6.7135e-06	45	45	31	36	45	33.5	11.5
MGG_17939	2.03659e-06	37	31	23	22	34	22.5	11.5
MGG_02127	3.00919e-07	61	57	50	45	59	47.5	11.5
MGG_02660	1.16024e-07	54	54	43	42	54	42.5	11.5
MGG_03895	9.84936e-08	52	53	43	39	52.5	41	11.5
MGG_12377	1.0951e-08	58	65	51	49	61.5	50	11.5
MGG_00464	3.51234e-09	41	41	30	29	41	29.5	11.5
MGG_04151	2.62216e-09	67	72	58	58	69.5	58	11.5
MGG_04826	1.77112e-09	44	44	34	31	44	32.5	11.5
MGG_20093	1.23628e-09	53	47	41	36	50	38.5	11.5
MGG_08853	6.42297e-12	40	44	31	30	42	30.5	11.5
MGG_06307	5.36446e-12	55	67	49	50	61	49.5	11.5
MGG_11519	1.97734e-13	62	63	49	53	62.5	51	11.5
MGG_08258	1.07927e-15	58	57	43	49	57.5	46	11.5
MGG_09534	2.13253e-17	52	54	38	45	53	41.5	11.5
MGG_06787	1.81966e-22	66	68	55	56	67	55.5	11.5
MGG_03485	7.55748e-23	58	64	51	48	61	49.5	11.5
MGG_10569	1.8774e-39	63	67	55	52	65	53.5	11.5
MGG_13410	2.92823e-40	48	50	36	39	49	37.5	11.5
MGG_04439	4.34616e-71	53	49	39	40	51	39.5	11.5
MGG_04938	0.049636	37	53	34	34	45	34	11
MGG_10054	0.0466653	33	49	36	24	41	30	11
MGG_17795	0.03751	58	30	37	29	44	33	11
MGG_07730	0.0364978	68	64	55	55	66	55	11
MGG_07291	0.0329483	64	60	48	54	62	51	11
MGG_12580	0.0285805	45	41	34	30	43	32	11
MGG_06190	0.0248146	42	44	31	33	43	32	11
MGG_03068	0.0221968	46	44	32	36	45	34	11
MGG_01851	0.0194635	57	46	39	42	51.5	40.5	11
MGG_07207	0.0174375	56	34	34	34	45	34	11
MGG_04030	0.0172831	46	42	28	38	44	33	11
MGG_02169	0.0171922	42	46	35	31	44	33	11
MGG_05958	0.0167257	54	42	38	36	48	37	11
MGG_01342	0.0114635	26	55	31	28	40.5	29.5	11
MGG_08209	0.00968203	41	22	23	18	31.5	20.5	11
MGG_02924	0.00637978	46	56	42	38	51	40	11
MGG_01457	0.00611863	62	64	55	49	63	52	11
MGG_09048	0.00432508	31	39	24	24	35	24	11
MGG_14472	0.00372127	60	45	41	42	52.5	41.5	11
MGG_01682	0.00327747	48	47	34	39	47.5	36.5	11
MGG_17960	0.00278925	53	46	39	38	49.5	38.5	11
MGG_05314	0.00178928	52	47	38	39	49.5	38.5	11
MGG_04372	0.00167335	51	32	33	28	41.5	30.5	11
MGG_03652	0.00149075	44	47	31	38	45.5	34.5	11
MGG_04600	0.00143373	77	68	63	60	72.5	61.5	11
MGG_00496	0.000622168	43	58	44	35	50.5	39.5	11
MGG_01196	0.000544831	29	37	29	15	33	22	11
MGG_09951	0.000149705	54	44	41	35	49	38	11
MGG_01772	0.000143666	50	49	43	34	49.5	38.5	11
MGG_07478	0.000124062	47	56	45	36	51.5	40.5	11
MGG_06110	0.000104582	53	52	47	36	52.5	41.5	11
MGG_07058	2.81478e-05	58	45	40	41	51.5	40.5	11
MGG_06289	1.2476e-08	45	47	35	35	46	35	11
MGG_06720	3.70525e-09	54	60	46	46	57	46	11
MGG_07048	3.58827e-11	53	55	44	42	54	43	11
MGG_00180	1.72422e-13	49	49	37	39	49	38	11
MGG_11606	1.48096e-16	55	56	42	47	55.5	44.5	11
MGG_10852	9.55498e-18	60	55	43	50	57.5	46.5	11
MGG_06902	7.69822e-20	58	54	44	46	56	45	11
MGG_02742	1.8951e-25	64	60	50	52	62	51	11
MGG_02651	1.4605e-25	35	55	34	34	45	34	11
MGG_07328	1.40927e-49	51	52	39	42	51.5	40.5	11
MGG_10319	1.03838e-51	48	49	37	38	48.5	37.5	11
MGG_03554	5.38453e-92	59	59	48	48	59	48	11
MGG_05449	7.43973e-129	54	55	44	43	54.5	43.5	11
MGG_11240	0.0461056	55	48	36	46	51.5	41	10.5
MGG_07629	0.0440464	41	37	17	40	39	28.5	10.5
MGG_17526	0.0380859	58	84	62	59	71	60.5	10.5
MGG_10053	0.0379821	58	41	36	42	49.5	39	10.5
MGG_02573	0.0293879	50	58	47	40	54	43.5	10.5
MGG_03908	0.0288476	48	48	43	32	48	37.5	10.5
MGG_03222	0.0283963	36	63	42	36	49.5	39	10.5
MGG_01474	0.0261372	40	54	38	35	47	36.5	10.5
MGG_06185	0.0247583	35	35	25	24	35	24.5	10.5
MGG_05433	0.0220938	57	56	43	49	56.5	46	10.5
MGG_13763	0.0199662	59	52	35	55	55.5	45	10.5
MGG_20134	0.016891	37	56	35	37	46.5	36	10.5
MGG_10233	0.0130442	55	56	45	45	55.5	45	10.5
MGG_06717	0.00453346	67	65	53	58	66	55.5	10.5
MGG_06124	0.00364699	49	51	41	38	50	39.5	10.5
MGG_09889	0.00356412	62	70	62	49	66	55.5	10.5
MGG_17704	0.00242481	51	46	37	39	48.5	38	10.5
MGG_06992	0.00220182	60	70	55	54	65	54.5	10.5
MGG_12537	0.000825647	49	44	36	36	46.5	36	10.5
MGG_10494	0.000506524	42	50	34	37	46	35.5	10.5
MGG_02515	0.000451407	52	43	37	37	47.5	37	10.5
MGG_01293	0.000362503	46	45	32	38	45.5	35	10.5
MGG_17830	0.00015276	47	46	33	39	46.5	36	10.5
MGG_09297	6.20075e-05	44	45	32	36	44.5	34	10.5
MGG_07150	5.7904e-05	34	44	32	25	39	28.5	10.5
MGG_10154	4.30652e-05	51	48	41	37	49.5	39	10.5
MGG_00362	2.49788e-05	50	44	38	35	47	36.5	10.5
MGG_01248	1.00533e-05	56	52	44	43	54	43.5	10.5
MGG_07614	8.77591e-06	84	83	71	75	83.5	73	10.5
MGG_01768	5.5624e-06	56	49	44	40	52.5	42	10.5
MGG_00294	4.65737e-06	45	43	34	33	44	33.5	10.5
MGG_05300	1.47241e-06	63	57	54	45	60	49.5	10.5
MGG_20300	1.40973e-06	61	64	48	56	62.5	52	10.5
MGG_16247	7.68579e-07	60	61	51	49	60.5	50	10.5
MGG_10687	8.00549e-08	36	40	29	26	38	27.5	10.5
MGG_10847	3.91624e-10	40	43	31	31	41.5	31	10.5
MGG_04803	3.05092e-10	61	52	47	45	56.5	46	10.5
MGG_15378	2.8335e-10	66	67	54	58	66.5	56	10.5
MGG_09195	1.74335e-10	51	57	45	42	54	43.5	10.5
MGG_05080	2.00234e-12	49	46	37	37	47.5	37	10.5
MGG_15991	4.2662e-14	60	53	46	46	56.5	46	10.5
MGG_07087	9.28221e-21	48	52	39	40	50	39.5	10.5
MGG_05446	1.24815e-22	63	60	49	53	61.5	51	10.5
MGG_08810	3.96977e-27	48	46	35	38	47	36.5	10.5
MGG_09530	4.2928e-35	46	45	36	34	45.5	35	10.5
MGG_01666	4.66662e-38	58	56	47	46	57	46.5	10.5
MGG_11513	0	43	44	34	32	43.5	33	10.5
MGG_00832	0.0343248	51	59	48	42	55	45	10
MGG_05267	0.0338084	44	36	32	28	40	30	10
MGG_04487	0.0319322	66	44	41	49	55	45	10
MGG_12164	0.0217697	52	55	45	42	53.5	43.5	10
MGG_04101	0.0197608	51	52	48	35	51.5	41.5	10
MGG_04244	0.0153218	50	54	40	44	52	42	10
MGG_07128	0.0151522	43	48	36	35	45.5	35.5	10
MGG_12868	0.0148201	41	49	40	30	45	35	10
MGG_09978	0.0148027	42	45	31	36	43.5	33.5	10
MGG_01246	0.00713683	47	64	50	41	55.5	45.5	10
MGG_16333	0.00657035	49	47	37	39	48	38	10
MGG_09732	0.0063794	48	65	56	37	56.5	46.5	10
MGG_01753	0.00576533	59	56	51	44	57.5	47.5	10
MGG_04343	0.00369909	56	47	40	43	51.5	41.5	10
MGG_00773	0.00343858	29	57	38	28	43	33	10
MGG_04437	0.00301177	51	47	36	42	49	39	10
MGG_07086	0.00182689	52	54	41	45	53	43	10
MGG_03928	0.00141638	70	65	56	59	67.5	57.5	10
MGG_15055	0.00120534	62	71	56	57	66.5	56.5	10
MGG_04836	0.0010743	36	50	33	33	43	33	10
MGG_01780	0.000962498	52	53	40	45	52.5	42.5	10
MGG_11715	0.000928335	56	69	55	50	62.5	52.5	10
MGG_08971	0.00068698	46	45	38	33	45.5	35.5	10
MGG_06032	0.000262798	55	55	43	47	55	45	10
MGG_07038	0.000206203	52	45	41	36	48.5	38.5	10
MGG_01741	0.000151245	46	50	39	37	48	38	10
MGG_16920	0.00010901	45	42	33	34	43.5	33.5	10
MGG_02462	5.61984e-05	56	47	40	43	51.5	41.5	10
MGG_12551	5.12111e-05	62	51	45	48	56.5	46.5	10
MGG_07224	4.86038e-05	57	53	43	47	55	45	10
MGG_12670	2.4175e-05	63	48	44	47	55.5	45.5	10
MGG_06926	1.75482e-05	32	41	29	24	36.5	26.5	10
MGG_12996	1.20649e-05	54	46	34	46	50	40	10
MGG_13775	8.90205e-06	71	68	63	56	69.5	59.5	10
MGG_06010	8.03635e-06	52	44	41	35	48	38	10
MGG_08145	5.83495e-06	58	56	46	48	57	47	10
MGG_08924	2.63539e-06	66	58	49	55	62	52	10
MGG_01114	2.54701e-06	51	49	40	40	50	40	10
MGG_15866	2.43635e-06	55	54	41	48	54.5	44.5	10
MGG_04957	1.79355e-06	63	63	55	51	63	53	10
MGG_02623	1.42043e-06	53	54	41	46	53.5	43.5	10
MGG_06910	4.2945e-07	57	47	42	42	52	42	10
MGG_01538	4.18683e-07	36	37	25	28	36.5	26.5	10
MGG_06108	1.12109e-07	49	56	39	46	52.5	42.5	10
MGG_01581	7.77733e-08	56	53	44	45	54.5	44.5	10
MGG_15852	4.78249e-08	47	47	39	35	47	37	10
MGG_02400	2.10688e-08	71	71	61	61	71	61	10
MGG_16629	1.59614e-09	66	54	49	51	60	50	10
MGG_02505	3.29885e-10	58	47	43	42	52.5	42.5	10
MGG_06369	1.99551e-10	50	54	39	45	52	42	10
MGG_04367	1.89472e-10	61	55	49	47	58	48	10
MGG_11904	3.04822e-11	43	51	35	39	47	37	10
MGG_01696	1.97835e-11	55	56	46	45	55.5	45.5	10
MGG_03658	1.30802e-12	50	51	42	39	50.5	40.5	10
MGG_15996	6.24512e-14	52	51	42	41	51.5	41.5	10
MGG_04664	2.39998e-24	63	61	51	53	62	52	10
MGG_03999	1.15194e-25	45	45	33	37	45	35	10
MGG_04504	5.08592e-27	60	57	48	49	58.5	48.5	10
MGG_09894	2.79666e-27	56	55	46	45	55.5	45.5	10
MGG_09194	4.06886e-28	52	51	41	42	51.5	41.5	10
MGG_14633	4.14043e-43	56	55	46	45	55.5	45.5	10
MGG_07961	9.38554e-55	61	62	51	52	61.5	51.5	10
MGG_08681	2.29348e-96	56	57	46	47	56.5	46.5	10
MGG_02624	2.53603e-104	63	62	51	54	62.5	52.5	10
MGG_14821	0.044568	47	25	38	15	36	26.5	9.5
MGG_06111	0.0349678	47	53	43	38	50	40.5	9.5
MGG_07049	0.025053	47	43	37	34	45	35.5	9.5
MGG_07211	0.0211942	55	55	44	47	55	45.5	9.5
MGG_06883	0.0196441	35	51	36	31	43	33.5	9.5
MGG_12131	0.0192746	56	62	47	52	59	49.5	9.5
MGG_00764	0.0151296	52	51	39	45	51.5	42	9.5
MGG_07232	0.00973695	52	55	39	49	53.5	44	9.5
MGG_00877	0.0096147	46	45	33	39	45.5	36	9.5
MGG_00748	0.00802017	46	62	43	46	54	44.5	9.5
MGG_09320	0.00723434	47	55	39	44	51	41.5	9.5
MGG_00901	0.00473453	42	47	36	34	44.5	35	9.5
MGG_04073	0.00435635	49	45	43	32	47	37.5	9.5
MGG_06662	0.00384825	50	48	42	37	49	39.5	9.5
MGG_10834	0.00258811	65	45	49	42	55	45.5	9.5
MGG_01072	0.00223041	49	45	35	40	47	37.5	9.5
MGG_03412	0.0022108	56	57	50	44	56.5	47	9.5
MGG_14756	0.002034	54	54	41	48	54	44.5	9.5
MGG_07091	0.00181482	41	52	35	39	46.5	37	9.5
MGG_02838	0.00161143	57	43	43	38	50	40.5	9.5
MGG_03985	0.00140029	56	53	42	48	54.5	45	9.5
MGG_11709	0.00129209	52	56	43	46	54	44.5	9.5
MGG_01176	0.0012333	47	59	44	43	53	43.5	9.5
MGG_17714	0.000729347	37	52	27	43	44.5	35	9.5
MGG_11511	0.000644457	59	52	46	46	55.5	46	9.5
MGG_00645	0.000586204	54	52	45	42	53	43.5	9.5
MGG_01065	0.000449664	45	47	38	35	46	36.5	9.5
MGG_09214	0.000239932	42	51	37	37	46.5	37	9.5
MGG_09750	0.000226314	62	30	32	41	46	36.5	9.5
MGG_09433	0.000119893	65	52	50	48	58.5	49	9.5
MGG_07765	0.000103317	45	44	38	32	44.5	35	9.5
MGG_04618	8.97049e-05	59	58	45	53	58.5	49	9.5
MGG_02633	7.57699e-05	40	46	36	31	43	33.5	9.5
MGG_06410	5.91501e-05	52	55	36	52	53.5	44	9.5
MGG_14717	4.65005e-05	62	46	47	42	54	44.5	9.5
MGG_13187	3.37869e-05	47	60	47	41	53.5	44	9.5
MGG_02985	2.9795e-05	59	72	55	57	65.5	56	9.5
MGG_00481	2.39697e-05	60	54	49	46	57	47.5	9.5
MGG_06742	1.45183e-05	54	47	40	42	50.5	41	9.5
MGG_05332	1.11893e-05	53	44	36	42	48.5	39	9.5
MGG_17041	7.15342e-06	47	45	35	38	46	36.5	9.5
MGG_08863	5.50718e-06	38	50	34	35	44	34.5	9.5
MGG_08689	5.4876e-06	42	62	32	53	52	42.5	9.5
MGG_12818	1.74876e-06	44	42	35	32	43	33.5	9.5
MGG_01469	1.74216e-06	58	59	47	51	58.5	49	9.5
MGG_05083	5.93038e-07	57	51	44	45	54	44.5	9.5
MGG_04159	4.67622e-07	55	54	44	46	54.5	45	9.5
MGG_07391	3.47936e-07	60	59	50	50	59.5	50	9.5
MGG_04974	3.1667e-07	46	50	39	38	48	38.5	9.5
MGG_08171	3.02811e-07	48	41	32	38	44.5	35	9.5
MGG_04104	6.78463e-08	54	54	44	45	54	44.5	9.5
MGG_13188	4.36064e-08	52	53	41	45	52.5	43	9.5
MGG_01198	5.41608e-09	44	49	40	34	46.5	37	9.5
MGG_05292	1.17134e-09	45	45	34	37	45	35.5	9.5
MGG_06719	1.94349e-10	49	43	38	35	46	36.5	9.5
MGG_17861	6.61037e-11	47	43	34	37	45	35.5	9.5
MGG_06350	2.40025e-12	42	45	32	36	43.5	34	9.5
MGG_02710	1.80854e-14	51	53	43	42	52	42.5	9.5
MGG_12307	4.16754e-16	50	45	38	38	47.5	38	9.5
MGG_04092	5.72333e-24	53	48	41	41	50.5	41	9.5
MGG_03135	2.34316e-41	44	46	35	36	45	35.5	9.5
MGG_12860	0.047464	51	60	51	42	55.5	46.5	9
MGG_00100	0.043004	46	36	33	31	41	32	9
MGG_17442	0.0427613	43	48	37	36	45.5	36.5	9
MGG_15837	0.0255282	63	48	46	47	55.5	46.5	9
MGG_02559	0.0248301	52	30	34	30	41	32	9
MGG_01349	0.0242472	68	48	40	58	58	49	9
MGG_02103	0.0154617	45	40	39	28	42.5	33.5	9
MGG_14905	0.010433	38	61	43	38	49.5	40.5	9
MGG_06071	0.00917746	59	54	47	48	56.5	47.5	9
MGG_01128	0.00912164	45	43	36	34	44	35	9
MGG_01892	0.00802239	44	47	22	51	45.5	36.5	9
MGG_10647	0.00683587	56	45	37	46	50.5	41.5	9
MGG_02604	0.00668988	43	52	35	42	47.5	38.5	9
MGG_04646	0.00532987	50	54	34	52	52	43	9
MGG_00397	0.00370167	60	63	48	57	61.5	52.5	9
MGG_03187	0.0034658	49	54	49	36	51.5	42.5	9
MGG_09236	0.00292536	52	61	45	50	56.5	47.5	9
MGG_11543	0.00241747	62	58	50	52	60	51	9
MGG_12474	0.00219144	34	49	33	32	41.5	32.5	9
MGG_02841	0.00197895	54	55	45	46	54.5	45.5	9
MGG_03290	0.00172373	51	56	43	46	53.5	44.5	9
MGG_09256	0.00090484	51	56	52	37	53.5	44.5	9
MGG_01352	0.000882527	52	41	40	35	46.5	37.5	9
MGG_09502	0.000695539	45	52	37	42	48.5	39.5	9
MGG_03211	0.000356115	53	56	44	47	54.5	45.5	9
MGG_04558	0.000342533	57	47	42	44	52	43	9
MGG_03284	0.000249039	52	42	31	45	47	38	9
MGG_15078	0.000248759	48	59	46	43	53.5	44.5	9
MGG_05579	0.000170227	49	50	37	44	49.5	40.5	9
MGG_05309	7.46466e-05	53	41	40	36	47	38	9
MGG_15070	6.37808e-05	53	49	43	41	51	42	9
MGG_14129	1.56461e-05	41	48	34	37	44.5	35.5	9
MGG_00848	1.14021e-05	43	52	40	37	47.5	38.5	9
MGG_08795	2.63938e-07	42	45	36	33	43.5	34.5	9
MGG_04559	8.66225e-08	56	62	49	51	59	50	9
MGG_00345	7.14792e-09	57	54	50	43	55.5	46.5	9
MGG_10322	6.2296e-09	50	51	38	45	50.5	41.5	9
MGG_04626	4.5299e-09	53	50	41	44	51.5	42.5	9
MGG_00509	3.6659e-09	49	49	37	43	49	40	9
MGG_00104	7.92253e-13	58	61	46	55	59.5	50.5	9
MGG_05437	2.88466e-18	58	50	45	45	54	45	9
MGG_11728	2.64024e-18	52	50	40	44	51	42	9
MGG_14902	1.5157e-20	47	55	41	43	51	42	9
MGG_06666	2.62953e-23	50	51	41	42	50.5	41.5	9
MGG_05207	3.83825e-26	55	59	46	50	57	48	9
MGG_00068	1.29635e-40	53	56	46	45	54.5	45.5	9
MGG_08260	3.38356e-51	60	61	51	52	60.5	51.5	9
MGG_01790	3.87796e-59	66	67	57	58	66.5	57.5	9
MGG_04614	6.18065e-151	51	51	42	42	51	42	9
MGG_10370	2.11624e-261	47	47	38	38	47	38	9
MGG_02734	0.0485721	47	63	49	44	55	46.5	8.5
MGG_16259	0.0431773	52	44	42	37	48	39.5	8.5
MGG_10668	0.0415971	41	53	43	34	47	38.5	8.5
MGG_04741	0.0336922	60	43	47	39	51.5	43	8.5
MGG_02940	0.0314196	45	59	43	44	52	43.5	8.5
MGG_02757	0.0283086	57	49	43	46	53	44.5	8.5
MGG_02201	0.0281753	27	29	23	16	28	19.5	8.5
MGG_09209	0.0257689	57	54	47	47	55.5	47	8.5
MGG_09705	0.0235275	51	42	38	38	46.5	38	8.5
MGG_04863	0.0184622	49	68	51	49	58.5	50	8.5
MGG_01093	0.0143747	38	50	37	34	44	35.5	8.5
MGG_08461	0.014042	54	58	43	52	56	47.5	8.5
MGG_13107	0.00714232	48	46	39	38	47	38.5	8.5
MGG_10579	0.00630132	53	46	42	40	49.5	41	8.5
MGG_14768	0.00488591	42	58	41	42	50	41.5	8.5
MGG_15479	0.00488444	50	45	36	42	47.5	39	8.5
MGG_03733	0.00449815	53	33	37	32	43	34.5	8.5
MGG_06386	0.00418495	47	63	48	45	55	46.5	8.5
MGG_07035	0.00414078	42	51	34	42	46.5	38	8.5
MGG_14875	0.00331732	56	49	47	41	52.5	44	8.5
MGG_07927	0.00325005	43	46	31	41	44.5	36	8.5
MGG_04407	0.00156301	52	54	43	46	53	44.5	8.5
MGG_07565	0.000998759	36	43	30	32	39.5	31	8.5
MGG_06931	0.000705035	44	49	39	37	46.5	38	8.5
MGG_04199	0.000701206	62	53	52	46	57.5	49	8.5
MGG_07471	0.000667599	61	60	50	54	60.5	52	8.5
MGG_01864	0.000555648	37	32	26	26	34.5	26	8.5
MGG_10867	0.000401985	47	56	46	40	51.5	43	8.5
MGG_02616	0.000189783	50	50	45	38	50	41.5	8.5
MGG_10126	0.000129537	44	49	37	39	46.5	38	8.5
MGG_15072	0.000123657	56	56	41	54	56	47.5	8.5
MGG_03028	9.6278e-05	50	52	45	40	51	42.5	8.5
MGG_16477	6.49691e-05	40	39	27	35	39.5	31	8.5
MGG_03862	4.36505e-05	56	51	39	51	53.5	45	8.5
MGG_02904	1.31081e-05	60	71	56	58	65.5	57	8.5
MGG_02921	7.31566e-06	57	57	48	49	57	48.5	8.5
MGG_15480	6.21545e-06	45	54	42	40	49.5	41	8.5
MGG_09100	3.71593e-06	31	30	27	17	30.5	22	8.5
MGG_05106	1.30584e-06	54	48	42	43	51	42.5	8.5
MGG_03250	1.46765e-07	57	54	44	50	55.5	47	8.5
MGG_13552	1.41636e-07	44	42	36	33	43	34.5	8.5
MGG_05933	2.3799e-11	49	50	41	41	49.5	41	8.5
MGG_14853	6.67186e-15	55	57	45	50	56	47.5	8.5
MGG_04054	4.36493e-15	54	62	52	47	58	49.5	8.5
MGG_01631	3.61391e-15	54	56	45	48	55	46.5	8.5
MGG_03837	1.2456e-17	52	49	44	40	50.5	42	8.5
MGG_01651	8.08483e-18	46	42	37	34	44	35.5	8.5
MGG_01683	3.21344e-19	61	57	53	48	59	50.5	8.5
MGG_08639	1.29262e-19	61	59	51	52	60	51.5	8.5
MGG_05447	3.44274e-25	57	54	46	48	55.5	47	8.5
MGG_05991	4.99307e-32	44	45	37	35	44.5	36	8.5
MGG_05814	1.28798e-33	46	49	38	40	47.5	39	8.5
MGG_04582	1.14444e-36	42	42	33	34	42	33.5	8.5
MGG_06297	0.0445751	40	47	27	44	43.5	35.5	8
MGG_09763	0.0386911	44	40	43	25	42	34	8
MGG_09306	0.0320888	52	62	48	50	57	49	8
MGG_16829	0.030437	79	44	26	81	61.5	53.5	8
MGG_16925	0.026519	53	47	47	37	50	42	8
MGG_15326	0.025048	38	33	26	29	35.5	27.5	8
MGG_13326	0.0169728	28	41	23	30	34.5	26.5	8
MGG_06661	0.0127358	43	51	33	45	47	39	8
MGG_10681	0.0127306	44	51	41	38	47.5	39.5	8
MGG_08279	0.0121488	53	51	45	43	52	44	8
MGG_08186	0.0119871	57	52	51	42	54.5	46.5	8
MGG_06246	0.0119071	57	51	47	45	54	46	8
MGG_08811	0.0111749	54	50	51	37	52	44	8
MGG_16337	0.0107181	32	51	29	38	41.5	33.5	8
MGG_03735	0.0105954	43	52	38	41	47.5	39.5	8
MGG_00647	0.00951653	54	47	47	38	50.5	42.5	8
MGG_04743	0.00874959	42	66	49	43	54	46	8
MGG_08913	0.00659379	58	72	60	54	65	57	8
MGG_10334	0.0056036	54	53	46	45	53.5	45.5	8
MGG_03699	0.00508696	56	56	52	44	56	48	8
MGG_10379	0.00430952	50	45	44	35	47.5	39.5	8
MGG_04173	0.00346786	42	52	39	39	47	39	8
MGG_07129	0.00333776	61	53	48	50	57	49	8
MGG_06341	0.0031063	63	46	47	46	54.5	46.5	8
MGG_04457	0.00254418	43	41	34	34	42	34	8
MGG_10160	0.00201265	54	63	50	51	58.5	50.5	8
MGG_05861	0.00155883	50	42	38	38	46	38	8
MGG_04724	0.00121693	48	48	41	39	48	40	8
MGG_09846	0.00113277	36	43	30	33	39.5	31.5	8
MGG_11667	0.00108671	59	59	50	52	59	51	8
MGG_05757	0.000869438	33	53	32	38	43	35	8
MGG_07305	0.000832351	51	56	49	42	53.5	45.5	8
MGG_02913	0.000725995	50	52	46	40	51	43	8
MGG_04788	0.00055392	54	60	49	49	57	49	8
MGG_08107	0.000323181	49	52	41	44	50.5	42.5	8
MGG_07271	0.000320743	62	63	52	57	62.5	54.5	8
MGG_08143	0.000285872	61	70	61	54	65.5	57.5	8
MGG_09479	0.000267156	42	51	40	37	46.5	38.5	8
MGG_15019	0.000215826	44	40	30	38	42	34	8
MGG_17439	0.000140389	40	41	33	32	40.5	32.5	8
MGG_10577	0.000126898	40	45	32	37	42.5	34.5	8
MGG_11330	8.18842e-05	48	51	37	46	49.5	41.5	8
MGG_02704	7.11998e-05	48	51	42	41	49.5	41.5	8
MGG_06646	6.42664e-05	44	40	37	31	42	34	8
MGG_04476	1.23059e-05	64	53	48	53	58.5	50.5	8
MGG_17062	1.21692e-05	47	52	44	39	49.5	41.5	8
MGG_02496	9.4431e-06	57	54	46	49	55.5	47.5	8
MGG_00456	6.66424e-06	43	54	44	37	48.5	40.5	8
MGG_20280	6.49902e-06	59	65	55	53	62	54	8
MGG_04441	5.10413e-06	44	49	39	38	46.5	38.5	8
MGG_04037	1.17368e-06	56	48	43	45	52	44	8
MGG_03542	1.82708e-07	44	49	39	38	46.5	38.5	8
MGG_08132	7.02648e-08	48	52	40	44	50	42	8
MGG_06158	3.89175e-08	53	46	40	43	49.5	41.5	8
MGG_09193	3.46917e-08	61	58	51	52	59.5	51.5	8
MGG_06248	4.3208e-09	42	48	37	37	45	37	8
MGG_10055	4.13863e-09	47	50	39	42	48.5	40.5	8
MGG_04013	2.89168e-09	63	53	46	54	58	50	8
MGG_11167	1.73807e-09	42	50	40	36	46	38	8
MGG_03139	2.81547e-10	60	59	51	52	59.5	51.5	8
MGG_15076	1.12314e-12	40	41	31	34	40.5	32.5	8
MGG_08623	6.14777e-18	42	43	32	37	42.5	34.5	8
MGG_06766	7.39771e-19	32	35	25	26	33.5	25.5	8
MGG_10307	7.31748e-19	48	53	42	43	50.5	42.5	8
MGG_02952	1.78297e-22	59	57	50	50	58	50	8
MGG_01535	1.11882e-24	49	51	41	43	50	42	8
MGG_01113	1.89292e-26	54	54	46	46	54	46	8
MGG_00175	5.79189e-47	52	51	43	44	51.5	43.5	8
MGG_05673	2.57699e-50	53	51	43	45	52	44	8
MGG_02814	7.03105e-51	44	45	36	37	44.5	36.5	8
MGG_16739	7.53172e-68	47	46	38	39	46.5	38.5	8
MGG_06875	1.29782e-75	50	50	41	43	50	42	8
MGG_12892	8.05272e-96	45	45	38	36	45	37	8
MGG_02711	7.22398e-131	45	45	37	37	45	37	8
MGG_16298	2.31436e-212	48	47	40	39	47.5	39.5	8
MGG_02606	9.30385e-274	54	53	45	46	53.5	45.5	8
MGG_05216	0.0473754	58	57	54	46	57.5	50	7.5
MGG_00123	0.0443345	48	61	48	46	54.5	47	7.5
MGG_09248	0.0424528	32	35	28	24	33.5	26	7.5
MGG_00679	0.0351826	60	60	56	49	60	52.5	7.5
MGG_08317	0.025666	34	38	30	27	36	28.5	7.5
MGG_05329	0.0255651	49	53	41	46	51	43.5	7.5
MGG_02966	0.0224513	51	51	46	41	51	43.5	7.5
MGG_15867	0.0170759	64	35	37	47	49.5	42	7.5
MGG_07441	0.0139304	44	48	39	38	46	38.5	7.5
MGG_11326	0.00818272	42	57	34	50	49.5	42	7.5
MGG_10791	0.00808438	67	73	62	63	70	62.5	7.5
MGG_10184	0.00653368	44	48	36	41	46	38.5	7.5
MGG_06421	0.00585517	46	51	35	47	48.5	41	7.5
MGG_02981	0.00575242	51	32	32	36	41.5	34	7.5
MGG_06566	0.00527646	48	37	36	34	42.5	35	7.5
MGG_10833	0.00514246	57	46	44	44	51.5	44	7.5
MGG_07296	0.00430489	43	55	38	45	49	41.5	7.5
MGG_11419	0.00370574	46	59	46	44	52.5	45	7.5
MGG_12738	0.00315382	47	47	43	36	47	39.5	7.5
MGG_08335	0.00207306	56	49	41	49	52.5	45	7.5
MGG_05253	0.0016014	42	45	32	40	43.5	36	7.5
MGG_17506	0.00158464	55	62	47	55	58.5	51	7.5
MGG_06132	0.00113818	53	54	51	41	53.5	46	7.5
MGG_18016	0.000945123	56	60	51	50	58	50.5	7.5
MGG_12767	0.000777883	55	54	47	47	54.5	47	7.5
MGG_06736	0.000773379	41	52	41	37	46.5	39	7.5
MGG_01849	0.000585001	54	47	41	45	50.5	43	7.5
MGG_07711	0.000511048	45	48	38	40	46.5	39	7.5
MGG_04486	0.000245518	32	40	27	30	36	28.5	7.5
MGG_11346	7.71647e-05	65	63	58	55	64	56.5	7.5
MGG_06516	4.89517e-05	55	55	47	48	55	47.5	7.5
MGG_09493	2.78285e-05	45	50	41	39	47.5	40	7.5
MGG_12329	3.74254e-06	48	51	39	45	49.5	42	7.5
MGG_12139	3.04112e-06	55	52	44	48	53.5	46	7.5
MGG_01302	2.55934e-06	51	47	42	41	49	41.5	7.5
MGG_09237	1.77299e-06	50	48	41	42	49	41.5	7.5
MGG_08622	1.76459e-06	43	44	33	39	43.5	36	7.5
MGG_12547	1.56801e-06	46	42	36	37	44	36.5	7.5
MGG_06088	1.53373e-06	47	45	40	37	46	38.5	7.5
MGG_04773	9.72794e-07	48	34	33	34	41	33.5	7.5
MGG_06642	3.07841e-07	55	54	51	43	54.5	47	7.5
MGG_05857	2.16543e-07	51	52	41	47	51.5	44	7.5
MGG_05948	1.85016e-07	43	46	38	36	44.5	37	7.5
MGG_06046	7.42144e-08	55	61	49	52	58	50.5	7.5
MGG_06524	3.3219e-08	50	47	42	40	48.5	41	7.5
MGG_06445	1.032e-08	51	38	36	38	44.5	37	7.5
MGG_02938	8.73674e-09	47	42	38	36	44.5	37	7.5
MGG_05679	1.41889e-09	40	36	30	31	38	30.5	7.5
MGG_16755	5.39527e-10	59	47	44	47	53	45.5	7.5
MGG_03536	2.25718e-11	51	51	46	41	51	43.5	7.5
MGG_02695	2.05643e-11	48	46	41	38	47	39.5	7.5
MGG_09511	2.52499e-12	55	55	47	48	55	47.5	7.5
MGG_02911	1.20918e-13	35	36	28	28	35.5	28	7.5
MGG_13157	1.23884e-14	41	44	34	36	42.5	35	7.5
MGG_14232	2.27603e-15	38	37	31	29	37.5	30	7.5
MGG_08556	1.57686e-15	36	40	27	34	38	30.5	7.5
MGG_04853	1.09832e-17	50	54	44	45	52	44.5	7.5
MGG_08010	2.29131e-19	39	39	32	31	39	31.5	7.5
MGG_06035	1.08745e-19	45	45	38	37	45	37.5	7.5
MGG_06075	8.24373e-25	40	41	31	35	40.5	33	7.5
MGG_16341	1.93935e-27	74	75	67	67	74.5	67	7.5
MGG_03236	2.0152e-28	48	45	38	40	46.5	39	7.5
MGG_04555	1.88236e-32	47	45	41	36	46	38.5	7.5
MGG_02659	4.6734e-37	41	40	33	33	40.5	33	7.5
MGG_04156	1.93531e-37	47	45	39	38	46	38.5	7.5
MGG_03136	3.66043e-39	50	49	42	42	49.5	42	7.5
MGG_01762	2.14037e-42	50	48	41	42	49	41.5	7.5
MGG_06044	1.41049e-45	45	46	39	37	45.5	38	7.5
MGG_02803	1.09678e-46	53	52	44	46	52.5	45	7.5
MGG_18003	0	53	53	46	45	53	45.5	7.5
MGG_06751	0	47	45	38	39	46	38.5	7.5
MGG_01275	0.0491228	35	39	19	41	37	30	7
MGG_07599	0.0371889	41	40	35	32	40.5	33.5	7
MGG_13230	0.0342286	60	53	47	52	56.5	49.5	7
MGG_17472	0.031992	51	43	34	46	47	40	7
MGG_01986	0.0311369	33	35	25	29	34	27	7
MGG_20246	0.025827	36	38	25	35	37	30	7
MGG_17690	0.0238656	47	48	48	33	47.5	40.5	7
MGG_08374	0.0228752	52	33	38	33	42.5	35.5	7
MGG_00482	0.0209975	60	59	55	50	59.5	52.5	7
MGG_15675	0.0191644	31	35	26	26	33	26	7
MGG_12726	0.0189223	45	52	44	39	48.5	41.5	7
MGG_00803	0.0187102	67	62	57	58	64.5	57.5	7
MGG_01055	0.0175287	26	41	31	22	33.5	26.5	7
MGG_17958	0.0166842	29	37	28	24	33	26	7
MGG_17911	0.0157515	59	63	47	61	61	54	7
MGG_03961	0.0156607	52	42	43	37	47	40	7
MGG_13001	0.014462	43	37	39	27	40	33	7
MGG_05158	0.0132582	53	32	30	41	42.5	35.5	7
MGG_02790	0.0116706	54	61	48	53	57.5	50.5	7
MGG_20219	0.0111058	53	43	43	39	48	41	7
MGG_03200	0.0107975	53	53	47	45	53	46	7
MGG_10743	0.00979682	57	66	55	54	61.5	54.5	7
MGG_03281	0.00838134	67	45	45	53	56	49	7
MGG_10650	0.00782848	28	28	15	27	28	21	7
MGG_08368	0.00738872	53	53	47	45	53	46	7
MGG_07481	0.00690569	51	49	43	43	50	43	7
MGG_02435	0.00641403	60	55	42	59	57.5	50.5	7
MGG_04698	0.00498489	47	39	32	40	43	36	7
MGG_07402	0.00457805	51	49	42	44	50	43	7
MGG_01470	0.00452739	42	52	38	42	47	40	7
MGG_06489	0.00422928	50	63	52	47	56.5	49.5	7
MGG_03640	0.00392355	83	80	75	74	81.5	74.5	7
MGG_04893	0.00375815	47	45	32	46	46	39	7
MGG_13453	0.00348546	57	49	45	47	53	46	7
MGG_03848	0.00318387	47	41	39	35	44	37	7
MGG_04196	0.0024717	47	50	42	41	48.5	41.5	7
MGG_11308	0.00209376	47	49	44	38	48	41	7
MGG_17733	0.00198057	44	41	36	35	42.5	35.5	7
MGG_15288	0.00174841	30	39	28	27	34.5	27.5	7
MGG_05204	0.00170478	41	43	34	36	42	35	7
MGG_01623	0.00153028	51	47	43	41	49	42	7
MGG_02738	0.0013751	52	48	45	41	50	43	7
MGG_05597	0.0011356	62	58	50	56	60	53	7
MGG_07431	0.00102906	50	50	41	45	50	43	7
MGG_03237	0.000997832	42	50	42	36	46	39	7
MGG_05699	0.000838156	40	52	44	34	46	39	7
MGG_00867	0.00064518	33	46	31	34	39.5	32.5	7
MGG_02541	0.000544811	51	55	45	47	53	46	7
MGG_10380	0.000298361	37	45	34	34	41	34	7
MGG_07514	0.000286777	46	50	41	41	48	41	7
MGG_06718	0.000265331	34	48	34	34	41	34	7
MGG_03607	0.000228477	46	45	35	42	45.5	38.5	7
MGG_11181	0.000171901	38	54	38	40	46	39	7
MGG_01272	0.000159511	44	45	42	33	44.5	37.5	7
MGG_01723	0.000140824	52	46	45	39	49	42	7
MGG_12766	0.00013926	43	43	37	35	43	36	7
MGG_17078	0.000106721	33	46	31	34	39.5	32.5	7
MGG_03041	5.35807e-05	43	46	34	41	44.5	37.5	7
MGG_07843	4.54928e-05	47	54	42	45	50.5	43.5	7
MGG_03781	4.37654e-05	51	45	41	41	48	41	7
MGG_09481	3.0569e-05	34	42	30	32	38	31	7
MGG_07031	2.88121e-05	53	57	44	52	55	48	7
MGG_06188	1.34445e-05	65	72	62	61	68.5	61.5	7
MGG_10910	6.65235e-06	44	45	37	38	44.5	37.5	7
MGG_03436	6.24119e-06	51	45	44	38	48	41	7
MGG_07576	5.63963e-06	39	42	34	33	40.5	33.5	7
MGG_07088	1.72978e-06	42	42	34	36	42	35	7
MGG_09922	1.71971e-06	43	46	39	36	44.5	37.5	7
MGG_01872	9.29238e-07	44	43	37	36	43.5	36.5	7
MGG_08597	7.71564e-07	50	47	37	46	48.5	41.5	7
MGG_04426	6.54125e-07	42	49	37	40	45.5	38.5	7
MGG_05481	3.01543e-07	56	60	52	50	58	51	7
MGG_00788	2.18688e-07	47	46	40	39	46.5	39.5	7
MGG_00128	1.28854e-07	44	51	43	38	47.5	40.5	7
MGG_08345	4.26119e-08	51	56	48	45	53.5	46.5	7
MGG_00905	9.38614e-09	59	55	48	52	57	50	7
MGG_17455	2.32616e-09	51	50	43	44	50.5	43.5	7
MGG_06109	1.42081e-09	50	49	42	43	49.5	42.5	7
MGG_03374	3.37445e-10	34	37	28	29	35.5	28.5	7
MGG_03188	3.92974e-11	50	43	35	44	46.5	39.5	7
MGG_16887	1.12479e-12	44	41	37	34	42.5	35.5	7
MGG_01802	3.89489e-13	53	46	43	42	49.5	42.5	7
MGG_04362	1.40144e-13	54	53	48	45	53.5	46.5	7
MGG_00349	4.19468e-14	49	50	42	43	49.5	42.5	7
MGG_07195	7.48988e-15	47	48	39	42	47.5	40.5	7
MGG_10831	4.23465e-16	45	46	39	38	45.5	38.5	7
MGG_07494	2.99664e-16	49	52	41	46	50.5	43.5	7
MGG_03838	2.50456e-16	43	48	38	39	45.5	38.5	7
MGG_03406	9.06589e-17	51	54	44	47	52.5	45.5	7
MGG_03065	2.31064e-20	47	49	42	40	48	41	7
MGG_04927	6.74418e-32	41	41	33	35	41	34	7
MGG_02696	9.42672e-38	43	45	36	38	44	37	7
MGG_00847	1.16438e-39	49	50	42	43	49.5	42.5	7
MGG_00153	6.54915e-43	58	60	52	52	59	52	7
MGG_09396	1.096e-47	52	49	44	43	50.5	43.5	7
MGG_00548	3.20542e-56	48	46	40	40	47	40	7
MGG_05307	5.11493e-72	50	53	44	45	51.5	44.5	7
MGG_03317	2.33713e-72	53	53	45	47	53	46	7
MGG_16260	7.1019e-218	49	45	40	40	47	40	7
MGG_01300	0.0422897	43	35	32	33	39	32.5	6.5
MGG_02638	0.0365908	63	43	40	53	53	46.5	6.5
MGG_06728	0.0359005	45	46	38	40	45.5	39	6.5
MGG_00917	0.0307855	47	60	46	48	53.5	47	6.5
MGG_07962	0.0257968	46	55	46	42	50.5	44	6.5
MGG_02001	0.0256693	55	63	55	50	59	52.5	6.5
MGG_05720	0.0250333	51	49	44	43	50	43.5	6.5
MGG_13697	0.0229551	58	48	41	52	53	46.5	6.5
MGG_20010	0.0227005	33	19	20	19	26	19.5	6.5
MGG_14681	0.0186115	43	52	42	40	47.5	41	6.5
MGG_06964	0.0161128	42	41	34	36	41.5	35	6.5
MGG_00845	0.0156054	49	48	40	44	48.5	42	6.5
MGG_02714	0.0135987	57	55	53	46	56	49.5	6.5
MGG_09920	0.012703	57	49	45	48	53	46.5	6.5
MGG_04435	0.0117241	45	54	48	38	49.5	43	6.5
MGG_11497	0.0102207	58	53	48	50	55.5	49	6.5
MGG_01816	0.0100834	43	47	41	36	45	38.5	6.5
MGG_12646	0.00967158	58	29	47	27	43.5	37	6.5
MGG_09719	0.00694018	53	54	44	50	53.5	47	6.5
MGG_04449	0.00664217	55	52	44	50	53.5	47	6.5
MGG_11480	0.00653556	43	52	43	39	47.5	41	6.5
MGG_06179	0.00629861	47	59	46	47	53	46.5	6.5
MGG_14693	0.00624737	55	54	48	48	54.5	48	6.5
MGG_01744	0.00617657	53	64	50	54	58.5	52	6.5
MGG_06781	0.00614664	57	68	60	52	62.5	56	6.5
MGG_00357	0.00481305	40	39	34	32	39.5	33	6.5
MGG_02241	0.00465692	58	55	48	52	56.5	50	6.5
MGG_01520	0.00459237	47	50	34	50	48.5	42	6.5
MGG_10689	0.00400065	47	47	37	44	47	40.5	6.5
MGG_05959	0.00358123	46	48	41	40	47	40.5	6.5
MGG_01028	0.00320277	49	48	43	41	48.5	42	6.5
MGG_03932	0.0027669	46	56	42	47	51	44.5	6.5
MGG_06903	0.0026926	44	55	40	46	49.5	43	6.5
MGG_01291	0.00156936	44	48	36	43	46	39.5	6.5
MGG_08809	0.0013552	45	48	43	37	46.5	40	6.5
MGG_05303	0.00131659	46	46	43	36	46	39.5	6.5
MGG_07709	0.00129048	47	42	36	40	44.5	38	6.5
MGG_06129	0.00115791	53	52	45	47	52.5	46	6.5
MGG_06353	0.000865648	42	49	37	41	45.5	39	6.5
MGG_00487	0.000828286	38	42	31	36	40	33.5	6.5
MGG_08867	0.00069269	39	47	37	36	43	36.5	6.5
MGG_07180	0.000598436	55	41	45	38	48	41.5	6.5
MGG_03127	0.000436803	49	53	44	45	51	44.5	6.5
MGG_08768	0.000302429	42	49	39	39	45.5	39	6.5
MGG_11701	0.000223772	41	37	34	31	39	32.5	6.5
MGG_09572	0.000189519	55	45	41	46	50	43.5	6.5
MGG_07676	0.000171897	47	54	44	44	50.5	44	6.5
MGG_01596	0.000164902	48	45	38	42	46.5	40	6.5
MGG_03484	0.000161684	42	48	39	38	45	38.5	6.5
MGG_06466	0.000129075	47	45	39	40	46	39.5	6.5
MGG_00517	0.00011607	52	53	47	45	52.5	46	6.5
MGG_05331	0.000107176	37	45	29	40	41	34.5	6.5
MGG_01347	6.75276e-05	45	44	32	44	44.5	38	6.5
MGG_08210	6.5634e-05	58	49	42	52	53.5	47	6.5
MGG_08423	5.42438e-05	39	43	36	33	41	34.5	6.5
MGG_15997	4.05405e-05	49	48	41	43	48.5	42	6.5
MGG_08722	1.72802e-05	50	46	39	44	48	41.5	6.5
MGG_07137	1.47509e-05	52	52	45	46	52	45.5	6.5
MGG_01586	1.47216e-05	54	55	47	49	54.5	48	6.5
MGG_05188	7.04684e-06	52	57	50	46	54.5	48	6.5
MGG_09884	5.54834e-06	42	40	33	36	41	34.5	6.5
MGG_07542	2.7986e-06	51	48	45	41	49.5	43	6.5
MGG_06493	1.81604e-06	37	38	34	28	37.5	31	6.5
MGG_09393	1.09418e-06	48	49	42	42	48.5	42	6.5
MGG_15830	9.25371e-07	43	47	40	37	45	38.5	6.5
MGG_00431	5.74339e-07	55	56	52	46	55.5	49	6.5
MGG_11383	4.65942e-07	40	42	34	35	41	34.5	6.5
MGG_01424	1.23588e-07	58	60	54	51	59	52.5	6.5
MGG_01681	1.16919e-07	45	49	40	41	47	40.5	6.5
MGG_04856	8.81326e-08	59	59	49	56	59	52.5	6.5
MGG_03687	7.57289e-08	45	49	41	40	47	40.5	6.5
MGG_07192	2.83312e-08	57	62	53	53	59.5	53	6.5
MGG_06684	2.05178e-08	40	44	38	33	42	35.5	6.5
MGG_05964	9.14815e-09	58	60	52	53	59	52.5	6.5
MGG_06893	4.20499e-09	50	50	43	44	50	43.5	6.5
MGG_07933	1.89535e-09	36	38	31	30	37	30.5	6.5
MGG_05217	4.71355e-11	43	45	36	39	44	37.5	6.5
MGG_00331	8.03586e-12	47	46	40	40	46.5	40	6.5
MGG_11227	3.2084e-12	41	45	36	37	43	36.5	6.5
MGG_01124	1.60133e-12	47	44	35	43	45.5	39	6.5
MGG_01287	3.1999e-13	63	60	55	55	61.5	55	6.5
MGG_06373	8.89768e-14	45	40	36	36	42.5	36	6.5
MGG_11236	1.06024e-14	42	44	38	35	43	36.5	6.5
MGG_05203	2.94209e-16	38	42	34	33	40	33.5	6.5
MGG_02770	1.7867e-17	48	48	41	42	48	41.5	6.5
MGG_01575	9.84038e-19	45	44	39	37	44.5	38	6.5
MGG_01288	1.03989e-19	47	46	40	40	46.5	40	6.5
MGG_01786	2.08596e-21	43	45	38	37	44	37.5	6.5
MGG_12275	5.34078e-25	23	23	17	16	23	16.5	6.5
MGG_11589	3.45812e-26	60	57	53	51	58.5	52	6.5
MGG_08834	1.64226e-27	45	45	39	38	45	38.5	6.5
MGG_01240	6.9901e-28	50	56	46	47	53	46.5	6.5
MGG_10185	1.37697e-29	47	47	40	41	47	40.5	6.5
MGG_01579	1.14434e-29	55	53	48	47	54	47.5	6.5
MGG_11785	3.23609e-35	49	50	43	43	49.5	43	6.5
MGG_10061	3.08538e-56	47	47	39	42	47	40.5	6.5
MGG_02479	1.31895e-66	53	53	46	47	53	46.5	6.5
MGG_16668	1.22919e-113	36	35	29	29	35.5	29	6.5
MGG_09641	8.24733e-122	42	42	35	36	42	35.5	6.5
MGG_04438	5.88654e-167	41	41	34	35	41	34.5	6.5
MGG_03765	0	49	49	42	43	49	42.5	6.5
MGG_10493	0.0494895	43	51	46	36	47	41	6
MGG_03763	0.0457406	48	51	33	54	49.5	43.5	6
MGG_05271	0.0428454	50	47	42	43	48.5	42.5	6
MGG_00830	0.0420074	43	53	40	44	48	42	6
MGG_16276	0.0382203	55	72	58	57	63.5	57.5	6
MGG_05438	0.0374927	39	47	41	33	43	37	6
MGG_10605	0.0319749	19	25	14	18	22	16	6
MGG_03061	0.0314467	43	68	47	52	55.5	49.5	6
MGG_04524	0.0310368	51	35	34	40	43	37	6
MGG_07467	0.0294764	42	33	36	27	37.5	31.5	6
MGG_00134	0.0282451	44	58	47	43	51	45	6
MGG_06200	0.0265036	52	50	46	44	51	45	6
MGG_10164	0.0202006	52	50	42	48	51	45	6
MGG_16300	0.0198794	35	36	38	21	35.5	29.5	6
MGG_15768	0.0181261	43	48	36	43	45.5	39.5	6
MGG_00161	0.0177589	40	47	36	39	43.5	37.5	6
MGG_00261	0.016872	42	37	38	29	39.5	33.5	6
MGG_03651	0.015202	51	52	42	49	51.5	45.5	6
MGG_07501	0.0145156	42	51	42	39	46.5	40.5	6
MGG_00080	0.0136726	32	28	22	26	30	24	6
MGG_17492	0.0130105	43	51	44	38	47	41	6
MGG_08116	0.0117875	47	51	43	43	49	43	6
MGG_04495	0.0107992	42	45	35	40	43.5	37.5	6
MGG_10162	0.00977404	43	33	30	34	38	32	6
MGG_01355	0.00971348	46	50	41	43	48	42	6
MGG_05379	0.00856063	56	49	43	50	52.5	46.5	6
MGG_11408	0.00845222	50	45	38	45	47.5	41.5	6
MGG_12175	0.00649808	83	82	77	76	82.5	76.5	6
MGG_09264	0.00600436	41	41	31	39	41	35	6
MGG_05805	0.0057336	36	54	36	42	45	39	6
MGG_07971	0.00516124	56	59	50	53	57.5	51.5	6
MGG_06021	0.00410706	46	38	38	34	42	36	6
MGG_05942	0.00402846	61	63	52	60	62	56	6
MGG_13485	0.00397829	53	55	48	48	54	48	6
MGG_03559	0.00294974	46	45	41	38	45.5	39.5	6
MGG_04352	0.00258263	48	42	39	39	45	39	6
MGG_05940	0.00230864	45	49	40	42	47	41	6
MGG_01419	0.00210929	39	48	35	40	43.5	37.5	6
MGG_00275	0.00190588	52	50	42	48	51	45	6
MGG_06401	0.00190584	48	38	39	35	43	37	6
MGG_04842	0.00178825	50	53	46	45	51.5	45.5	6
MGG_17399	0.00168375	50	42	38	42	46	40	6
MGG_07323	0.00160396	48	49	43	42	48.5	42.5	6
MGG_01153	0.00153344	53	47	43	45	50	44	6
MGG_04548	0.00131754	49	46	44	39	47.5	41.5	6
MGG_14003	0.00125543	50	54	47	45	52	46	6
MGG_10969	0.00114289	51	45	42	42	48	42	6
MGG_09461	0.000955822	54	52	46	48	53	47	6
MGG_06131	0.000901794	42	49	38	41	45.5	39.5	6
MGG_12300	0.000877123	50	40	38	40	45	39	6
MGG_15495	0.000626192	43	42	37	36	42.5	36.5	6
MGG_01026	0.000604631	41	45	37	37	43	37	6
MGG_03280	0.000575123	55	38	39	42	46.5	40.5	6
MGG_07470	0.000414807	37	49	35	39	43	37	6
MGG_17437	0.000380055	46	50	41	43	48	42	6
MGG_05890	0.000362068	49	50	45	42	49.5	43.5	6
MGG_00943	0.000328336	45	57	46	44	51	45	6
MGG_05181	0.000325574	49	50	41	46	49.5	43.5	6
MGG_10059	0.00031746	42	35	33	32	38.5	32.5	6
MGG_02407	0.000244136	49	49	40	46	49	43	6
MGG_08562	0.000236032	48	41	36	41	44.5	38.5	6
MGG_00162	0.000206953	64	56	54	54	60	54	6
MGG_11636	0.000161775	46	47	36	45	46.5	40.5	6
MGG_16409	0.000104233	57	51	45	51	54	48	6
MGG_08582	9.74589e-05	51	53	45	47	52	46	6
MGG_04999	7.39093e-05	50	46	40	44	48	42	6
MGG_00712	7.34756e-05	49	43	38	42	46	40	6
MGG_09372	4.72457e-05	44	46	39	39	45	39	6
MGG_03234	4.11899e-05	51	49	46	42	50	44	6
MGG_04148	3.01792e-05	44	41	37	36	42.5	36.5	6
MGG_08008	2.53237e-05	56	50	47	47	53	47	6
MGG_00307	2.19069e-05	47	52	44	43	49.5	43.5	6
MGG_00097	1.66091e-05	56	56	47	53	56	50	6
MGG_06487	1.13369e-05	39	42	35	34	40.5	34.5	6
MGG_02612	9.51006e-06	53	45	42	44	49	43	6
MGG_01671	8.76682e-06	51	52	44	47	51.5	45.5	6
MGG_02595	8.75695e-06	55	51	45	49	53	47	6
MGG_05215	8.09719e-06	40	39	34	33	39.5	33.5	6
MGG_08146	3.54246e-06	51	54	48	45	52.5	46.5	6
MGG_07974	1.97159e-06	40	43	35	36	41.5	35.5	6
MGG_04031	5.31897e-07	46	53	43	44	49.5	43.5	6
MGG_02088	4.93917e-07	42	46	40	36	44	38	6
MGG_01466	3.15344e-07	50	50	44	44	50	44	6
MGG_06933	2.24683e-07	38	40	32	34	39	33	6
MGG_02611	1.90692e-07	40	38	33	33	39	33	6
MGG_01608	1.56022e-07	51	53	48	44	52	46	6
MGG_12327	8.26629e-08	50	51	42	47	50.5	44.5	6
MGG_02792	7.71111e-08	37	38	31	32	37.5	31.5	6
MGG_11256	7.70198e-08	43	47	37	41	45	39	6
MGG_06484	1.44917e-08	56	58	53	49	57	51	6
MGG_01525	9.71123e-09	59	52	46	53	55.5	49.5	6
MGG_03340	9.05141e-09	40	42	32	38	41	35	6
MGG_05063	6.89428e-09	42	44	33	41	43	37	6
MGG_15718	3.35145e-10	50	49	43	44	49.5	43.5	6
MGG_03403	2.50393e-10	66	52	52	54	59	53	6
MGG_01734	2.37437e-10	49	49	42	44	49	43	6
MGG_07975	6.80086e-11	36	38	31	31	37	31	6
MGG_08854	2.04259e-11	60	54	49	53	57	51	6
MGG_16410	3.17864e-12	44	40	34	38	42	36	6
MGG_16204	4.74984e-18	41	44	36	37	42.5	36.5	6
MGG_02620	2.18732e-20	52	54	48	46	53	47	6
MGG_00221	1.30964e-21	43	39	36	34	41	35	6
MGG_06952	5.81435e-23	46	44	39	39	45	39	6
MGG_12906	1.14092e-28	37	37	31	31	37	31	6
MGG_06392	6.08128e-31	52	52	45	47	52	46	6
MGG_04466	1.7287e-32	47	45	38	42	46	40	6
MGG_04551	2.93286e-33	49	50	44	43	49.5	43.5	6
MGG_04346	1.06105e-175	53	54	47	48	53.5	47.5	6
MGG_06333	5.72033e-238	46	46	40	40	46	40	6
MGG_11078	0.0425135	52	49	45	45	50.5	45	5.5
MGG_12805	0.0420858	54	36	44	35	45	39.5	5.5
MGG_14870	0.0401655	41	42	36	36	41.5	36	5.5
MGG_06346	0.0352928	52	59	50	50	55.5	50	5.5
MGG_01784	0.033398	48	44	35	46	46	40.5	5.5
MGG_17730	0.0273346	32	56	45	32	44	38.5	5.5
MGG_14173	0.0268195	51	45	44	41	48	42.5	5.5
MGG_09027	0.0247241	52	54	49	46	53	47.5	5.5
MGG_09471	0.0216339	45	45	38	41	45	39.5	5.5
MGG_05647	0.0198316	49	58	50	46	53.5	48	5.5
MGG_14874	0.0195989	29	54	26	46	41.5	36	5.5
MGG_11389	0.0192302	61	52	50	52	56.5	51	5.5
MGG_10724	0.0139691	42	44	39	36	43	37.5	5.5
MGG_04855	0.0114737	46	38	38	35	42	36.5	5.5
MGG_15606	0.0095675	44	46	41	38	45	39.5	5.5
MGG_06164	0.00719292	44	47	44	36	45.5	40	5.5
MGG_05436	0.00560516	38	54	37	44	46	40.5	5.5
MGG_02516	0.00554366	35	31	29	26	33	27.5	5.5
MGG_09681	0.00529593	29	33	18	33	31	25.5	5.5
MGG_02405	0.00524246	42	37	32	36	39.5	34	5.5
MGG_03621	0.00457714	50	52	47	44	51	45.5	5.5
MGG_03165	0.00442698	46	46	38	43	46	40.5	5.5
MGG_02749	0.00436541	45	50	43	41	47.5	42	5.5
MGG_01563	0.00401232	35	42	35	31	38.5	33	5.5
MGG_01836	0.00381818	33	32	25	29	32.5	27	5.5
MGG_04229	0.0034149	64	37	49	41	50.5	45	5.5
MGG_06166	0.00328746	44	54	43	44	49	43.5	5.5
MGG_01222	0.00223187	40	46	36	39	43	37.5	5.5
MGG_01238	0.00200962	43	47	42	37	45	39.5	5.5
MGG_03072	0.00101271	45	51	40	45	48	42.5	5.5
MGG_10124	0.000921573	66	71	66	60	68.5	63	5.5
MGG_06011	0.000918509	40	49	38	40	44.5	39	5.5
MGG_03604	0.000825159	43	47	38	41	45	39.5	5.5
MGG_15954	0.000811274	45	43	40	37	44	38.5	5.5
MGG_03879	0.000749569	50	47	43	43	48.5	43	5.5
MGG_00106	0.000603351	51	47	45	42	49	43.5	5.5
MGG_03615	0.000561364	38	41	35	33	39.5	34	5.5
MGG_02391	0.000484301	44	48	39	42	46	40.5	5.5
MGG_03201	0.000479073	52	52	46	47	52	46.5	5.5
MGG_02935	0.00038978	48	47	44	40	47.5	42	5.5
MGG_04131	0.000378881	48	52	46	43	50	44.5	5.5
MGG_05097	0.000367076	44	45	41	37	44.5	39	5.5
MGG_01582	0.000138432	47	47	43	40	47	41.5	5.5
MGG_01006	0.000134614	48	54	38	53	51	45.5	5.5
MGG_04383	0.000130412	58	59	54	52	58.5	53	5.5
MGG_02781	9.41371e-05	53	53	46	49	53	47.5	5.5
MGG_01771	6.87229e-05	51	55	44	51	53	47.5	5.5
MGG_17079	2.66554e-05	49	51	45	44	50	44.5	5.5
MGG_06311	2.80138e-06	58	58	51	54	58	52.5	5.5
MGG_00341	2.77299e-06	50	50	46	43	50	44.5	5.5
MGG_00792	2.54576e-06	57	64	55	55	60.5	55	5.5
MGG_05238	1.77506e-06	43	42	36	38	42.5	37	5.5
MGG_04574	1.31629e-06	45	49	40	43	47	41.5	5.5
MGG_03876	2.78751e-07	41	49	41	38	45	39.5	5.5
MGG_04716	5.94965e-08	33	35	29	28	34	28.5	5.5
MGG_00438	4.42296e-08	44	44	37	40	44	38.5	5.5
MGG_12127	5.49109e-09	47	46	42	40	46.5	41	5.5
MGG_10657	1.25917e-09	45	42	40	36	43.5	38	5.5
MGG_05299	1.14582e-09	40	41	33	37	40.5	35	5.5
MGG_00758	4.02904e-10	53	54	49	47	53.5	48	5.5
MGG_08201	2.98538e-10	50	45	40	44	47.5	42	5.5
MGG_12831	1.76733e-10	41	48	40	38	44.5	39	5.5
MGG_08575	1.12462e-10	43	45	39	38	44	38.5	5.5
MGG_01295	4.2261e-11	48	46	40	43	47	41.5	5.5
MGG_07007	3.75403e-11	52	52	45	48	52	46.5	5.5
MGG_17677	1.21078e-11	51	50	45	45	50.5	45	5.5
MGG_04114	8.21832e-12	48	52	45	44	50	44.5	5.5
MGG_05193	7.48527e-12	58	55	49	53	56.5	51	5.5
MGG_09991	1.99463e-12	47	50	42	44	48.5	43	5.5
MGG_05169	1.95126e-12	46	47	43	39	46.5	41	5.5
MGG_13944	4.53925e-13	55	56	50	50	55.5	50	5.5
MGG_01232	3.03736e-13	49	43	40	41	46	40.5	5.5
MGG_17976	1.82138e-13	49	49	44	43	49	43.5	5.5
MGG_10931	5.03061e-15	51	50	44	46	50.5	45	5.5
MGG_04311	4.34983e-15	40	41	34	36	40.5	35	5.5
MGG_17058	8.49244e-16	40	43	37	35	41.5	36	5.5
MGG_04954	6.3369e-16	53	56	50	48	54.5	49	5.5
MGG_06693	3.22563e-16	48	44	41	40	46	40.5	5.5
MGG_13165	6.6549e-18	47	45	42	39	46	40.5	5.5
MGG_05098	1.75164e-20	51	46	43	43	48.5	43	5.5
MGG_04612	1.48022e-20	45	45	39	40	45	39.5	5.5
MGG_09287	4.78837e-21	46	47	41	41	46.5	41	5.5
MGG_04913	2.257e-29	48	45	40	42	46.5	41	5.5
MGG_08055	2.7629e-33	48	46	42	41	47	41.5	5.5
MGG_05457	1.04122e-33	46	46	40	41	46	40.5	5.5
MGG_03478	1.00321e-34	45	42	39	37	43.5	38	5.5
MGG_02467	4.48346e-36	39	37	33	32	38	32.5	5.5
MGG_04135	3.63401e-48	42	43	38	36	42.5	37	5.5
MGG_06000	4.69214e-54	49	46	42	42	47.5	42	5.5
MGG_12137	4.43952e-60	43	44	38	38	43.5	38	5.5
MGG_06177	9.24275e-66	44	46	39	40	45	39.5	5.5
MGG_07928	1.73075e-71	39	41	34	35	40	34.5	5.5
MGG_00179	1.28102e-267	39	39	33	34	39	33.5	5.5
MGG_14772	0	48	48	43	42	48	42.5	5.5
MGG_16761	0.0496516	44	49	35	48	46.5	41.5	5
MGG_13787	0.0488323	48	42	37	43	45	40	5
MGG_01824	0.0476825	57	38	40	45	47.5	42.5	5
MGG_00222	0.0454695	47	47	45	39	47	42	5
MGG_14349	0.0438539	43	37	35	35	40	35	5
MGG_00317	0.0413147	45	55	47	43	50	45	5
MGG_13834	0.0409765	33	50	33	40	41.5	36.5	5
MGG_03173	0.0374276	54	53	45	52	53.5	48.5	5
MGG_04885	0.0351504	52	40	41	41	46	41	5
MGG_04911	0.0343903	41	48	41	38	44.5	39.5	5
MGG_13058	0.0327176	46	48	45	39	47	42	5
MGG_07745	0.0309229	57	62	56	53	59.5	54.5	5
MGG_07619	0.0255256	33	42	33	32	37.5	32.5	5
MGG_06738	0.0255062	30	33	24	29	31.5	26.5	5
MGG_00157	0.0224894	54	56	47	53	55	50	5
MGG_08580	0.0215265	47	43	42	38	45	40	5
MGG_02418	0.0214718	52	51	47	46	51.5	46.5	5
MGG_17959	0.0214622	46	50	44	42	48	43	5
MGG_15736	0.0214545	62	63	50	65	62.5	57.5	5
MGG_05656	0.0209376	38	36	30	34	37	32	5
MGG_00183	0.0180799	42	38	30	40	40	35	5
MGG_05624	0.0154135	47	45	43	39	46	41	5
MGG_10825	0.0153272	52	50	49	43	51	46	5
MGG_00665	0.0109086	65	48	43	60	56.5	51.5	5
MGG_11426	0.0105104	36	35	30	31	35.5	30.5	5
MGG_01730	0.00950806	44	45	34	45	44.5	39.5	5
MGG_06342	0.0088523	40	53	42	41	46.5	41.5	5
MGG_14813	0.0085882	40	44	37	37	42	37	5
MGG_11682	0.00720626	49	42	35	46	45.5	40.5	5
MGG_00355	0.00638943	49	49	47	41	49	44	5
MGG_08527	0.00469766	42	43	43	32	42.5	37.5	5
MGG_09321	0.00431711	32	41	30	33	36.5	31.5	5
MGG_09533	0.00396453	46	51	47	40	48.5	43.5	5
MGG_08547	0.00348764	61	55	54	52	58	53	5
MGG_09516	0.00345397	36	34	32	28	35	30	5
MGG_14587	0.00311729	41	46	34	43	43.5	38.5	5
MGG_05664	0.0029275	43	47	41	39	45	40	5
MGG_00880	0.00281814	46	47	41	42	46.5	41.5	5
MGG_04891	0.00237501	35	38	31	32	36.5	31.5	5
MGG_03531	0.00204903	51	43	42	42	47	42	5
MGG_09531	0.00168154	58	48	46	50	53	48	5
MGG_02477	0.00156787	45	41	36	40	43	38	5
MGG_06099	0.00145099	45	47	41	41	46	41	5
MGG_16148	0.00104872	52	52	46	48	52	47	5
MGG_07156	0.00094113	61	54	51	54	57.5	52.5	5
MGG_09464	0.000871515	62	57	52	57	59.5	54.5	5
MGG_04793	0.000722304	24	23	19	18	23.5	18.5	5
MGG_08598	0.000702658	35	51	39	37	43	38	5
MGG_15773	0.000641072	36	37	31	32	36.5	31.5	5
MGG_04463	0.00048866	51	52	47	46	51.5	46.5	5
MGG_01828	0.000398728	30	51	36	35	40.5	35.5	5
MGG_10832	0.000391605	52	54	46	50	53	48	5
MGG_13200	0.000358076	46	46	41	41	46	41	5
MGG_03902	0.000275736	67	62	57	62	64.5	59.5	5
MGG_00860	0.000233061	51	48	44	45	49.5	44.5	5
MGG_16299	0.000203421	47	49	44	42	48	43	5
MGG_09926	0.000194645	52	51	46	47	51.5	46.5	5
MGG_06878	0.000187538	49	47	40	46	48	43	5
MGG_00810	0.000186571	40	43	35	38	41.5	36.5	5
MGG_08164	0.000163044	33	30	27	26	31.5	26.5	5
MGG_09212	0.000121231	38	39	34	33	38.5	33.5	5
MGG_06321	9.56714e-05	36	38	31	33	37	32	5
MGG_01079	9.11148e-05	44	42	39	37	43	38	5
MGG_04008	6.98845e-05	51	54	46	49	52.5	47.5	5
MGG_11535	5.2722e-05	37	41	34	34	39	34	5
MGG_11643	4.77708e-05	44	44	40	38	44	39	5
MGG_01154	4.3305e-05	50	30	37	33	40	35	5
MGG_01267	2.05768e-05	45	50	42	43	47.5	42.5	5
MGG_11611	4.99479e-06	42	42	36	38	42	37	5
MGG_06318	3.74945e-06	47	51	42	46	49	44	5
MGG_03227	1.48816e-06	41	41	36	36	41	36	5
MGG_10179	1.47969e-06	48	47	42	43	47.5	42.5	5
MGG_06145	1.45726e-06	47	46	36	47	46.5	41.5	5
MGG_06440	1.26847e-06	44	41	35	40	42.5	37.5	5
MGG_09715	8.7516e-07	54	43	40	47	48.5	43.5	5
MGG_17679	5.01065e-07	39	39	32	36	39	34	5
MGG_00109	4.33837e-07	50	48	45	43	49	44	5
MGG_08065	4.1353e-07	41	47	40	38	44	39	5
MGG_04228	2.76108e-07	68	64	60	62	66	61	5
MGG_14858	8.1231e-08	55	54	50	49	54.5	49.5	5
MGG_03298	4.58382e-08	34	36	30	30	35	30	5
MGG_09125	4.42864e-08	60	56	51	55	58	53	5
MGG_02933	4.12043e-08	52	55	48	49	53.5	48.5	5
MGG_09929	3.17316e-08	38	34	31	31	36	31	5
MGG_04431	1.5568e-08	45	47	39	43	46	41	5
MGG_17513	2.58522e-09	43	48	42	39	45.5	40.5	5
MGG_14202	5.03168e-10	44	41	36	39	42.5	37.5	5
MGG_09210	4.42968e-10	42	47	40	39	44.5	39.5	5
MGG_00167	2.34206e-10	39	43	36	36	41	36	5
MGG_10844	2.26359e-10	47	46	43	40	46.5	41.5	5
MGG_14517	1.30695e-10	54	52	49	47	53	48	5
MGG_13013	1.69325e-11	53	50	46	47	51.5	46.5	5
MGG_03691	2.66479e-12	48	46	42	42	47	42	5
MGG_12095	2.04511e-12	40	44	38	36	42	37	5
MGG_01548	6.60872e-13	48	50	41	47	49	44	5
MGG_15118	2.35887e-13	49	47	41	45	48	43	5
MGG_04136	3.82971e-14	54	56	47	53	55	50	5
MGG_06250	4.90475e-15	57	55	51	51	56	51	5
MGG_12546	2.78523e-16	39	39	34	34	39	34	5
MGG_00459	1.43141e-16	41	36	33	34	38.5	33.5	5
MGG_10497	1.04154e-19	52	54	45	51	53	48	5
MGG_10824	9.3029e-22	45	47	42	40	46	41	5
MGG_11764	9.05143e-22	40	41	37	34	40.5	35.5	5
MGG_02000	1.90229e-22	43	44	40	37	43.5	38.5	5
MGG_17001	2.49451e-23	41	39	35	35	40	35	5
MGG_01206	3.18994e-26	55	55	50	50	55	50	5
MGG_06241	1.77784e-26	56	55	52	49	55.5	50.5	5
MGG_02805	2.27365e-38	54	51	48	47	52.5	47.5	5
MGG_01588	8.10091e-40	44	38	36	36	41	36	5
MGG_04829	4.00259e-40	50	48	43	45	49	44	5
MGG_06571	1.11076e-43	45	45	40	40	45	40	5
MGG_13815	5.71635e-130	47	47	42	42	47	42	5
MGG_17901	3.24211e-185	40	40	35	35	40	35	5
MGG_13474	0	47	49	43	43	48	43	5
MGG_09134	0	42	42	37	37	42	37	5
MGG_02570	0.0484863	40	38	36	33	39	34.5	4.5
MGG_04569	0.0466506	54	59	54	50	56.5	52	4.5
MGG_06682	0.043166	58	35	32	52	46.5	42	4.5
MGG_08192	0.040926	44	53	40	48	48.5	44	4.5
MGG_00926	0.039518	36	45	37	35	40.5	36	4.5
MGG_04688	0.035076	36	54	38	43	45	40.5	4.5
MGG_03228	0.0330968	36	47	39	35	41.5	37	4.5
MGG_17596	0.0329936	37	37	34	31	37	32.5	4.5
MGG_05621	0.0318871	18	34	18	25	26	21.5	4.5
MGG_13767	0.0301016	32	40	32	31	36	31.5	4.5
MGG_00087	0.0300897	40	38	36	33	39	34.5	4.5
MGG_03154	0.0289477	47	48	42	44	47.5	43	4.5
MGG_10439	0.0274974	28	35	26	28	31.5	27	4.5
MGG_02440	0.0274641	49	54	45	49	51.5	47	4.5
MGG_03532	0.0254213	50	50	47	44	50	45.5	4.5
MGG_12979	0.0251165	39	50	41	39	44.5	40	4.5
MGG_05428	0.0243861	44	34	31	38	39	34.5	4.5
MGG_16145	0.0230766	34	27	27	25	30.5	26	4.5
MGG_06428	0.0230732	39	47	38	39	43	38.5	4.5
MGG_07487	0.0217333	52	62	50	55	57	52.5	4.5
MGG_12098	0.021041	45	36	34	38	40.5	36	4.5
MGG_09784	0.0182643	42	46	35	44	44	39.5	4.5
MGG_13842	0.0175544	42	43	35	41	42.5	38	4.5
MGG_17385	0.0175533	43	42	39	37	42.5	38	4.5
MGG_06628	0.0156756	49	49	41	48	49	44.5	4.5
MGG_12118	0.0127062	40	48	41	38	44	39.5	4.5
MGG_00253	0.0124129	14	64	38	31	39	34.5	4.5
MGG_01604	0.0112431	47	49	41	46	48	43.5	4.5
MGG_04530	0.0109897	32	34	27	30	33	28.5	4.5
MGG_00850	0.010914	71	29	53	38	50	45.5	4.5
MGG_01832	0.0101216	45	53	39	50	49	44.5	4.5
MGG_09259	0.0086751	59	68	58	60	63.5	59	4.5
MGG_02607	0.00832164	36	38	32	33	37	32.5	4.5
MGG_06374	0.00744496	42	41	35	39	41.5	37	4.5
MGG_03204	0.0068886	54	52	51	46	53	48.5	4.5
MGG_01478	0.00441555	42	44	39	38	43	38.5	4.5
MGG_00302	0.00410909	38	40	36	33	39	34.5	4.5
MGG_03363	0.00405495	46	44	43	38	45	40.5	4.5
MGG_06518	0.00402224	41	47	41	38	44	39.5	4.5
MGG_07154	0.00372642	43	46	30	50	44.5	40	4.5
MGG_00172	0.00346581	61	49	48	53	55	50.5	4.5
MGG_03587	0.00332363	43	42	36	40	42.5	38	4.5
MGG_01637	0.0029818	63	48	46	56	55.5	51	4.5
MGG_10157	0.00252598	49	44	42	42	46.5	42	4.5
MGG_00859	0.00187811	45	43	40	39	44	39.5	4.5
MGG_03945	0.0016855	46	48	44	41	47	42.5	4.5
MGG_05763	0.00150316	40	37	39	29	38.5	34	4.5
MGG_14329	0.00120978	33	41	33	32	37	32.5	4.5
MGG_05514	0.00120928	49	51	48	43	50	45.5	4.5
MGG_14728	0.00118204	50	43	39	45	46.5	42	4.5
MGG_03197	0.00110994	46	56	42	51	51	46.5	4.5
MGG_05284	0.000847933	55	47	48	45	51	46.5	4.5
MGG_12176	0.00066884	21	21	19	14	21	16.5	4.5
MGG_04657	0.000586025	43	45	39	40	44	39.5	4.5
MGG_00503	0.000585631	57	59	54	53	58	53.5	4.5
MGG_10740	0.000520731	46	35	40	32	40.5	36	4.5
MGG_06261	0.000520179	45	47	38	45	46	41.5	4.5
MGG_01712	0.000494942	52	56	46	53	54	49.5	4.5
MGG_03704	0.000473922	49	50	44	46	49.5	45	4.5
MGG_02096	0.000417481	39	40	35	35	39.5	35	4.5
MGG_05249	0.000404373	53	57	50	51	55	50.5	4.5
MGG_04108	0.000372807	58	52	46	55	55	50.5	4.5
MGG_05324	0.000352667	55	53	51	48	54	49.5	4.5
MGG_13610	0.000352209	41	40	36	36	40.5	36	4.5
MGG_15207	0.000328868	35	35	31	30	35	30.5	4.5
MGG_07727	0.000305415	52	52	46	49	52	47.5	4.5
MGG_06209	0.000293028	37	38	31	35	37.5	33	4.5
MGG_06670	0.000267318	49	43	34	49	46	41.5	4.5
MGG_01732	0.000201964	44	41	37	39	42.5	38	4.5
MGG_00604	0.000197919	39	35	33	32	37	32.5	4.5
MGG_06082	0.000195004	59	54	51	53	56.5	52	4.5
MGG_09986	0.000184264	43	39	39	34	41	36.5	4.5
MGG_04484	0.000140618	38	42	35	36	40	35.5	4.5
MGG_05295	0.000136033	43	36	34	36	39.5	35	4.5
MGG_03841	0.000127487	49	47	43	44	48	43.5	4.5
MGG_01036	6.94109e-05	46	46	40	43	46	41.5	4.5
MGG_09211	6.41895e-05	51	43	42	43	47	42.5	4.5
MGG_02691	5.34166e-05	45	46	40	42	45.5	41	4.5
MGG_11457	5.20132e-05	54	54	49	50	54	49.5	4.5
MGG_10456	4.9808e-05	40	36	32	35	38	33.5	4.5
MGG_10327	4.81438e-05	44	54	44	45	49	44.5	4.5
MGG_06357	3.73299e-05	48	48	43	44	48	43.5	4.5
MGG_17151	3.18211e-05	43	41	37	38	42	37.5	4.5
MGG_08905	2.44215e-05	53	45	42	47	49	44.5	4.5
MGG_05677	1.50687e-05	46	50	44	43	48	43.5	4.5
MGG_11612	1.13839e-05	51	44	45	41	47.5	43	4.5
MGG_11340	3.55873e-06	51	41	41	42	46	41.5	4.5
MGG_04986	3.02189e-06	41	37	34	35	39	34.5	4.5
MGG_16395	2.81601e-06	39	41	37	34	40	35.5	4.5
MGG_06302	8.49343e-07	40	38	33	36	39	34.5	4.5
MGG_00664	4.55577e-07	28	35	27	27	31.5	27	4.5
MGG_10199	2.74661e-07	48	51	44	46	49.5	45	4.5
MGG_07317	1.31272e-07	46	47	42	42	46.5	42	4.5
MGG_01909	8.71642e-08	37	35	33	30	36	31.5	4.5
MGG_01625	5.80393e-08	55	56	51	51	55.5	51	4.5
MGG_04727	4.67495e-08	44	43	37	41	43.5	39	4.5
MGG_05480	3.8781e-08	51	51	47	46	51	46.5	4.5
MGG_01133	2.75537e-09	44	43	40	38	43.5	39	4.5
MGG_00413	9.8897e-10	53	52	49	47	52.5	48	4.5
MGG_02109	7.33423e-10	18	15	12	12	16.5	12	4.5
MGG_06103	6.03468e-10	45	45	41	40	45	40.5	4.5
MGG_03824	4.25956e-10	38	39	34	34	38.5	34	4.5
MGG_14307	4.04693e-11	39	41	34	37	40	35.5	4.5
MGG_04897	4.93192e-12	42	44	39	38	43	38.5	4.5
MGG_03663	1.3693e-13	51	50	44	48	50.5	46	4.5
MGG_01110	9.91411e-14	47	46	44	40	46.5	42	4.5
MGG_00865	8.58388e-14	44	43	39	39	43.5	39	4.5
MGG_08557	8.15529e-14	57	57	52	53	57	52.5	4.5
MGG_04740	4.12985e-14	39	38	34	34	38.5	34	4.5
MGG_01210	1.84526e-15	68	62	62	59	65	60.5	4.5
MGG_05980	1.40456e-15	35	39	32	33	37	32.5	4.5
MGG_01607	6.70623e-16	50	50	45	46	50	45.5	4.5
MGG_06760	6.68676e-16	40	39	35	35	39.5	35	4.5
MGG_10572	1.60035e-16	42	41	38	36	41.5	37	4.5
MGG_05865	1.29899e-17	34	38	32	31	36	31.5	4.5
MGG_13014	4.73869e-18	43	43	39	38	43	38.5	4.5
MGG_07660	2.36162e-18	56	54	48	53	55	50.5	4.5
MGG_05663	6.96652e-21	50	49	43	47	49.5	45	4.5
MGG_09861	3.59898e-23	38	41	35	35	39.5	35	4.5
MGG_06638	3.55229e-24	53	52	48	48	52.5	48	4.5
MGG_01064	8.86828e-25	55	53	49	50	54	49.5	4.5
MGG_05929	3.14091e-25	38	37	33	33	37.5	33	4.5
MGG_10827	1.28551e-29	45	46	41	41	45.5	41	4.5
MGG_04696	1.20395e-69	46	43	40	40	44.5	40	4.5
MGG_09007	6.85792e-75	37	36	32	32	36.5	32	4.5
MGG_12467	8.27025e-76	45	44	40	40	44.5	40	4.5
MGG_06069	3.0354e-169	41	41	37	36	41	36.5	4.5
MGG_05026	2.70356e-186	51	51	46	47	51	46.5	4.5
MGG_06203	4.56169e-259	49	49	44	45	49	44.5	4.5
MGG_01108	0.0435609	48	37	38	39	42.5	38.5	4
MGG_06507	0.0416494	47	47	39	47	47	43	4
MGG_06650	0.0412746	44	46	43	39	45	41	4
MGG_09948	0.0393879	43	47	40	42	45	41	4
MGG_04908	0.03611	52	56	51	49	54	50	4
MGG_02475	0.0356081	52	46	46	44	49	45	4
MGG_03341	0.0323956	36	55	42	41	45.5	41.5	4
MGG_07335	0.0301321	40	50	43	39	45	41	4
MGG_08855	0.0300682	51	56	48	51	53.5	49.5	4
MGG_01719	0.0289906	55	43	47	43	49	45	4
MGG_03854	0.0271268	40	43	33	42	41.5	37.5	4
MGG_09225	0.0240071	45	41	36	42	43	39	4
MGG_10854	0.021366	44	46	40	42	45	41	4
MGG_09518	0.0211571	60	58	58	52	59	55	4
MGG_04180	0.0207244	49	42	44	39	45.5	41.5	4
MGG_02798	0.0205421	33	32	25	32	32.5	28.5	4
MGG_12890	0.0203663	44	52	44	44	48	44	4
MGG_04685	0.0158369	49	50	43	48	49.5	45.5	4
MGG_06309	0.0138663	46	49	42	45	47.5	43.5	4
MGG_05530	0.0137437	49	41	41	41	45	41	4
MGG_00555	0.0130008	52	46	47	43	49	45	4
MGG_07912	0.0123989	54	55	50	51	54.5	50.5	4
MGG_09079	0.0092642	44	40	40	36	42	38	4
MGG_06961	0.0092387	45	49	47	39	47	43	4
MGG_05623	0.00914174	51	52	47	48	51.5	47.5	4
MGG_03130	0.00837634	45	46	41	42	45.5	41.5	4
MGG_01676	0.00702813	45	47	44	40	46	42	4
MGG_08683	0.00686512	39	45	38	38	42	38	4
MGG_06403	0.00593159	44	63	50	49	53.5	49.5	4
MGG_05004	0.00550369	47	55	47	47	51	47	4
MGG_07602	0.00546932	45	44	39	42	44.5	40.5	4
MGG_17695	0.00462345	41	42	39	36	41.5	37.5	4
MGG_07019	0.00442033	34	38	30	34	36	32	4
MGG_04478	0.00423884	38	46	38	38	42	38	4
MGG_01852	0.00388891	45	50	45	42	47.5	43.5	4
MGG_11257	0.00338973	45	50	41	46	47.5	43.5	4
MGG_13691	0.00317437	52	51	47	48	51.5	47.5	4
MGG_01807	0.00315359	38	39	33	36	38.5	34.5	4
MGG_04116	0.00303084	44	44	40	40	44	40	4
MGG_00163	0.00294825	44	44	40	40	44	40	4
MGG_00697	0.00267125	50	55	47	50	52.5	48.5	4
MGG_15235	0.00266708	41	45	41	37	43	39	4
MGG_02908	0.0025147	58	54	53	51	56	52	4
MGG_07384	0.00246615	58	56	53	53	57	53	4
MGG_07389	0.0021736	48	41	41	40	44.5	40.5	4
MGG_11737	0.00193044	52	48	44	48	50	46	4
MGG_08026	0.0013592	50	50	48	44	50	46	4
MGG_11512	0.00132175	42	31	31	34	36.5	32.5	4
MGG_08560	0.00121072	42	42	38	38	42	38	4
MGG_14775	0.000979602	56	51	47	52	53.5	49.5	4
MGG_04595	0.00067165	43	36	36	35	39.5	35.5	4
MGG_01558	0.000444871	51	52	50	45	51.5	47.5	4
MGG_08569	0.000393475	35	32	29	30	33.5	29.5	4
MGG_06455	0.000321076	41	39	33	39	40	36	4
MGG_03134	0.000262595	39	42	37	36	40.5	36.5	4
MGG_03894	0.00022682	37	45	37	37	41	37	4
MGG_05246	0.000193441	51	43	45	41	47	43	4
MGG_06496	0.000181703	51	45	43	45	48	44	4
MGG_01817	0.000165637	50	42	42	42	46	42	4
MGG_01404	0.000155234	32	35	28	31	33.5	29.5	4
MGG_05785	0.000117042	42	39	38	35	40.5	36.5	4
MGG_08895	9.48248e-05	40	44	40	36	42	38	4
MGG_17448	9.41679e-05	46	47	44	41	46.5	42.5	4
MGG_07209	6.69126e-05	40	43	37	38	41.5	37.5	4
MGG_13626	6.45805e-05	34	33	30	29	33.5	29.5	4
MGG_00103	4.8667e-05	40	35	35	32	37.5	33.5	4
MGG_06499	3.97052e-05	30	34	28	28	32	28	4
MGG_01111	1.90015e-05	28	30	25	25	29	25	4
MGG_07293	1.01903e-05	43	48	41	42	45.5	41.5	4
MGG_05451	8.30367e-06	34	36	31	31	35	31	4
MGG_12108	6.05538e-06	53	54	50	49	53.5	49.5	4
MGG_15865	5.41207e-06	40	34	33	33	37	33	4
MGG_06270	1.56744e-06	40	51	41	42	45.5	41.5	4
MGG_07468	1.24795e-06	48	44	41	43	46	42	4
MGG_06087	9.37624e-07	60	55	54	53	57.5	53.5	4
MGG_01988	6.20918e-07	28	33	26	27	30.5	26.5	4
MGG_09955	1.63282e-07	57	54	49	54	55.5	51.5	4
MGG_03045	5.91719e-08	36	39	33	34	37.5	33.5	4
MGG_01572	1.86355e-08	43	43	38	40	43	39	4
MGG_03900	1.60205e-08	46	44	41	41	45	41	4
MGG_12403	1.36569e-08	50	43	42	43	46.5	42.5	4
MGG_03483	2.9202e-09	45	50	43	44	47.5	43.5	4
MGG_17962	1.28935e-09	40	41	38	35	40.5	36.5	4
MGG_06472	8.9233e-10	48	43	40	43	45.5	41.5	4
MGG_10604	8.39585e-10	58	52	50	52	55	51	4
MGG_00872	1.39897e-10	39	35	33	33	37	33	4
MGG_01052	1.32996e-10	29	32	25	28	30.5	26.5	4
MGG_05176	3.60955e-11	39	41	38	34	40	36	4
MGG_04861	2.43461e-11	49	44	44	41	46.5	42.5	4
MGG_07527	1.24433e-11	40	40	37	35	40	36	4
MGG_04217	2.98477e-12	42	45	38	41	43.5	39.5	4
MGG_07729	9.60243e-13	39	44	37	38	41.5	37.5	4
MGG_08850	4.80539e-13	48	54	47	47	51	47	4
MGG_06269	2.82255e-13	41	48	42	39	44.5	40.5	4
MGG_02774	1.44076e-14	41	41	37	37	41	37	4
MGG_06562	2.53988e-15	44	42	38	40	43	39	4
MGG_02246	5.50101e-17	44	44	39	41	44	40	4
MGG_08190	1.02671e-20	38	39	34	35	38.5	34.5	4
MGG_01746	5.06439e-21	41	41	38	36	41	37	4
MGG_12468	1.09197e-21	40	39	35	36	39.5	35.5	4
MGG_07341	2.83852e-23	43	45	40	40	44	40	4
MGG_04444	6.0264e-24	41	42	38	37	41.5	37.5	4
MGG_14154	1.79391e-24	38	37	33	34	37.5	33.5	4
MGG_08087	8.79991e-26	51	51	47	47	51	47	4
MGG_06201	2.71837e-27	47	44	40	43	45.5	41.5	4
MGG_09927	3.78802e-28	34	35	31	30	34.5	30.5	4
MGG_04895	7.04941e-29	36	37	32	33	36.5	32.5	4
MGG_01553	2.3837e-39	43	44	40	39	43.5	39.5	4
MGG_06263	4.96266e-42	48	50	46	44	49	45	4
MGG_10524	3.01567e-57	42	42	37	39	42	38	4
MGG_17153	1.87336e-78	36	36	32	32	36	32	4
MGG_17531	3.14161e-92	38	39	34	35	38.5	34.5	4
MGG_03149	0.0448908	52	51	46	50	51.5	48	3.5
MGG_05028	0.0429226	38	44	38	37	41	37.5	3.5
MGG_00677	0.042076	48	46	44	43	47	43.5	3.5
MGG_01385	0.0387121	37	42	37	35	39.5	36	3.5
MGG_01776	0.0373759	39	45	37	40	42	38.5	3.5
MGG_14802	0.0372686	49	49	46	45	49	45.5	3.5
MGG_15163	0.0326944	39	41	40	33	40	36.5	3.5
MGG_08838	0.0305842	50	55	45	53	52.5	49	3.5
MGG_06121	0.0300024	55	51	47	52	53	49.5	3.5
MGG_06765	0.0291733	40	43	40	36	41.5	38	3.5
MGG_09919	0.0280814	54	45	45	47	49.5	46	3.5
MGG_07148	0.0271886	38	45	43	33	41.5	38	3.5
MGG_01606	0.0262836	49	49	47	44	49	45.5	3.5
MGG_08847	0.0256422	38	37	34	34	37.5	34	3.5
MGG_09227	0.0252075	45	38	39	37	41.5	38	3.5
MGG_05640	0.0250457	42	52	44	43	47	43.5	3.5
MGG_08334	0.0248675	26	41	24	36	33.5	30	3.5
MGG_03255	0.0247967	51	49	48	45	50	46.5	3.5
MGG_02539	0.0242565	33	40	27	39	36.5	33	3.5
MGG_10669	0.0242326	33	39	32	33	36	32.5	3.5
MGG_10678	0.0232723	44	44	42	39	44	40.5	3.5
MGG_03122	0.0216871	35	40	34	34	37.5	34	3.5
MGG_06204	0.0214392	38	42	40	33	40	36.5	3.5
MGG_14663	0.020203	22	31	13	33	26.5	23	3.5
MGG_17888	0.0183641	49	50	44	48	49.5	46	3.5
MGG_08842	0.0143992	49	47	44	45	48	44.5	3.5
MGG_03245	0.014116	36	39	34	34	37.5	34	3.5
MGG_02254	0.0137919	41	46	44	36	43.5	40	3.5
MGG_01578	0.0114973	58	65	56	60	61.5	58	3.5
MGG_12611	0.0113701	39	46	40	38	42.5	39	3.5
MGG_16550	0.0106676	53	47	49	44	50	46.5	3.5
MGG_05239	0.00977236	44	47	41	43	45.5	42	3.5
MGG_13511	0.00715801	45	50	46	42	47.5	44	3.5
MGG_08846	0.00653801	40	40	36	37	40	36.5	3.5
MGG_06001	0.00639395	44	49	43	43	46.5	43	3.5
MGG_06328	0.00582275	45	49	43	44	47	43.5	3.5
MGG_04588	0.0055196	50	58	50	51	54	50.5	3.5
MGG_04363	0.00493809	43	48	40	44	45.5	42	3.5
MGG_02368	0.00403141	40	44	38	39	42	38.5	3.5
MGG_07610	0.00316414	46	48	40	47	47	43.5	3.5
MGG_06016	0.00309594	47	51	42	49	49	45.5	3.5
MGG_02716	0.00256525	43	55	42	49	49	45.5	3.5
MGG_00982	0.00255639	44	43	41	39	43.5	40	3.5
MGG_17982	0.00253485	46	57	44	52	51.5	48	3.5
MGG_03600	0.00251861	61	55	55	54	58	54.5	3.5
MGG_10958	0.00192192	48	49	49	41	48.5	45	3.5
MGG_06859	0.00182972	29	42	35	29	35.5	32	3.5
MGG_00065	0.00153657	47	45	42	43	46	42.5	3.5
MGG_07266	0.00152931	37	39	31	38	38	34.5	3.5
MGG_02122	0.0014231	32	43	30	38	37.5	34	3.5
MGG_06293	0.00134712	42	42	38	39	42	38.5	3.5
MGG_03696	0.00122457	42	56	45	46	49	45.5	3.5
MGG_09330	0.000912078	46	43	43	39	44.5	41	3.5
MGG_10067	0.000744009	42	31	42	24	36.5	33	3.5
MGG_02086	0.000635534	44	50	42	45	47	43.5	3.5
MGG_12925	0.000624063	47	46	42	44	46.5	43	3.5
MGG_04552	0.000591971	26	26	21	24	26	22.5	3.5
MGG_04506	0.000570162	43	51	39	48	47	43.5	3.5
MGG_11317	0.000488924	40	47	38	42	43.5	40	3.5
MGG_04053	0.000488452	43	39	37	38	41	37.5	3.5
MGG_08692	0.000472808	56	58	52	55	57	53.5	3.5
MGG_10578	0.000345742	49	45	38	49	47	43.5	3.5
MGG_01844	0.000320691	44	57	48	46	50.5	47	3.5
MGG_11546	0.000312553	44	42	40	39	43	39.5	3.5
MGG_09181	0.000227491	23	26	20	22	24.5	21	3.5
MGG_03353	0.000205951	27	26	22	24	26.5	23	3.5
MGG_04607	0.000197991	45	40	38	40	42.5	39	3.5
MGG_10195	0.000186273	45	43	39	42	44	40.5	3.5
MGG_02473	0.000127042	42	36	36	35	39	35.5	3.5
MGG_12387	0.00012083	41	42	40	36	41.5	38	3.5
MGG_11889	0.000111288	57	54	51	53	55.5	52	3.5
MGG_04899	0.000109766	51	51	47	48	51	47.5	3.5
MGG_00299	7.92448e-05	29	37	29	30	33	29.5	3.5
MGG_06542	6.56777e-05	54	52	48	51	53	49.5	3.5
MGG_14835	6.0904e-05	48	30	37	34	39	35.5	3.5
MGG_04467	5.7068e-05	40	43	37	39	41.5	38	3.5
MGG_06331	5.65067e-05	50	58	51	50	54	50.5	3.5
MGG_14688	3.59609e-05	51	44	45	43	47.5	44	3.5
MGG_00719	2.73277e-05	52	49	47	47	50.5	47	3.5
MGG_05266	2.73005e-05	49	49	46	45	49	45.5	3.5
MGG_05376	2.25827e-05	45	48	44	42	46.5	43	3.5
MGG_01148	1.82072e-05	48	54	46	49	51	47.5	3.5
MGG_01524	1.62253e-05	53	51	49	48	52	48.5	3.5
MGG_03971	8.38807e-06	39	41	37	36	40	36.5	3.5
MGG_08595	6.94271e-06	45	46	43	41	45.5	42	3.5
MGG_04881	6.84493e-06	52	52	47	50	52	48.5	3.5
MGG_15950	6.04487e-06	55	55	52	51	55	51.5	3.5
MGG_05346	5.55625e-06	42	41	38	38	41.5	38	3.5
MGG_05860	4.82096e-06	35	39	33	34	37	33.5	3.5
MGG_09457	3.07795e-06	48	47	44	44	47.5	44	3.5
MGG_04858	2.87776e-06	46	41	40	40	43.5	40	3.5
MGG_05977	2.61148e-06	40	43	38	38	41.5	38	3.5
MGG_06907	8.60502e-07	46	50	44	45	48	44.5	3.5
MGG_03524	5.60418e-07	41	41	36	39	41	37.5	3.5
MGG_11454	2.86155e-07	44	47	41	43	45.5	42	3.5
MGG_03634	1.917e-07	45	50	42	46	47.5	44	3.5
MGG_05287	1.02927e-07	61	56	54	56	58.5	55	3.5
MGG_03196	7.17298e-08	50	54	48	49	52	48.5	3.5
MGG_00136	3.97897e-08	51	50	46	48	50.5	47	3.5
MGG_07661	3.91583e-08	39	37	35	34	38	34.5	3.5
MGG_01125	3.67632e-08	40	43	37	39	41.5	38	3.5
MGG_02689	1.69861e-08	48	45	43	43	46.5	43	3.5
MGG_07327	8.64308e-09	42	45	41	39	43.5	40	3.5
MGG_16053	7.02885e-09	48	54	47	48	51	47.5	3.5
MGG_04919	6.466e-09	39	39	35	36	39	35.5	3.5
MGG_07613	6.03473e-09	47	52	46	46	49.5	46	3.5
MGG_02953	5.54208e-09	47	44	41	43	45.5	42	3.5
MGG_02303	5.06171e-09	42	43	39	39	42.5	39	3.5
MGG_02597	2.78478e-09	47	45	41	44	46	42.5	3.5
MGG_12652	2.75375e-09	31	34	29	29	32.5	29	3.5
MGG_02835	2.25143e-09	40	40	37	36	40	36.5	3.5
MGG_09505	7.14645e-10	52	50	46	49	51	47.5	3.5
MGG_00786	6.91108e-10	47	42	42	40	44.5	41	3.5
MGG_02503	2.65218e-10	36	38	31	36	37	33.5	3.5
MGG_03000	1.02868e-10	47	47	44	43	47	43.5	3.5
MGG_08926	2.20366e-12	37	40	36	34	38.5	35	3.5
MGG_05258	1.59781e-12	43	41	38	39	42	38.5	3.5
MGG_03215	9.21199e-13	52	52	48	49	52	48.5	3.5
MGG_00805	2.81513e-13	44	46	40	43	45	41.5	3.5
MGG_06475	1.9014e-13	57	60	55	55	58.5	55	3.5
MGG_06965	5.25797e-14	44	43	40	40	43.5	40	3.5
MGG_09436	1.39498e-14	50	49	43	49	49.5	46	3.5
MGG_02398	1.20009e-14	41	42	38	38	41.5	38	3.5
MGG_04921	1.97376e-17	39	39	36	35	39	35.5	3.5
MGG_07753	1.23468e-26	37	36	33	33	36.5	33	3.5
MGG_12594	1.13794e-26	40	40	36	37	40	36.5	3.5
MGG_06559	6.82604e-28	41	43	39	38	42	38.5	3.5
MGG_01569	2.02755e-36	41	40	38	36	40.5	37	3.5
MGG_13471	3.38874e-50	40	39	36	36	39.5	36	3.5
MGG_03670	2.21929e-72	48	46	43	44	47	43.5	3.5
MGG_07234	2.88246e-89	42	41	38	38	41.5	38	3.5
MGG_01170	2.1948e-91	62	62	58	59	62	58.5	3.5
MGG_10680	6.56713e-95	31	34	29	29	32.5	29	3.5
MGG_09266	0.0458219	68	50	50	62	59	56	3
MGG_06446	0.0441744	54	51	47	52	52.5	49.5	3
MGG_06197	0.044048	51	54	51	48	52.5	49.5	3
MGG_06449	0.0418926	40	44	38	40	42	39	3
MGG_08458	0.0409804	33	35	29	33	34	31	3
MGG_04566	0.0408353	48	35	37	40	41.5	38.5	3
MGG_13332	0.0392665	42	39	33	42	40.5	37.5	3
MGG_09363	0.0389785	36	38	35	33	37	34	3
MGG_03071	0.0360031	43	53	41	49	48	45	3
MGG_05319	0.0358639	46	56	44	52	51	48	3
MGG_00264	0.0356807	48	42	42	42	45	42	3
MGG_13947	0.0338447	48	45	44	43	46.5	43.5	3
MGG_08932	0.0323114	49	52	46	49	50.5	47.5	3
MGG_11443	0.0303778	49	50	46	47	49.5	46.5	3
MGG_01432	0.0277584	44	45	44	39	44.5	41.5	3
MGG_03998	0.0241828	38	40	31	41	39	36	3
MGG_02773	0.0217454	45	49	41	47	47	44	3
MGG_00671	0.0210268	34	33	28	33	33.5	30.5	3
MGG_04926	0.0202382	44	45	41	42	44.5	41.5	3
MGG_02819	0.0197783	40	39	35	38	39.5	36.5	3
MGG_00407	0.0195697	34	42	29	41	38	35	3
MGG_10930	0.0195014	46	39	40	39	42.5	39.5	3
MGG_04050	0.0180921	53	42	36	53	47.5	44.5	3
MGG_01770	0.0177996	55	48	47	50	51.5	48.5	3
MGG_12948	0.0157571	40	43	39	38	41.5	38.5	3
MGG_02463	0.0140177	49	50	47	46	49.5	46.5	3
MGG_02971	0.0134946	51	53	49	49	52	49	3
MGG_06547	0.0131983	41	50	41	44	45.5	42.5	3
MGG_15831	0.012762	48	48	44	46	48	45	3
MGG_06627	0.0113963	43	49	42	44	46	43	3
MGG_13931	0.0112844	49	54	48	49	51.5	48.5	3
MGG_02882	0.00843163	55	43	40	52	49	46	3
MGG_17694	0.00825666	58	62	57	57	60	57	3
MGG_13526	0.00764779	39	39	35	37	39	36	3
MGG_14850	0.00684875	43	42	38	41	42.5	39.5	3
MGG_07027	0.0062097	47	49	45	45	48	45	3
MGG_05058	0.00534661	42	39	38	37	40.5	37.5	3
MGG_10856	0.0052373	41	41	38	38	41	38	3
MGG_01169	0.0049776	40	47	41	40	43.5	40.5	3
MGG_01121	0.00495614	34	30	29	29	32	29	3
MGG_13005	0.00459694	48	45	43	44	46.5	43.5	3
MGG_15015	0.0037189	38	46	37	41	42	39	3
MGG_02626	0.0036407	50	47	48	43	48.5	45.5	3
MGG_04672	0.00357934	39	38	36	35	38.5	35.5	3
MGG_05630	0.00321723	51	45	42	48	48	45	3
MGG_09495	0.00314245	58	53	50	55	55.5	52.5	3
MGG_07556	0.00291476	52	53	52	47	52.5	49.5	3
MGG_03636	0.00282169	34	26	29	25	30	27	3
MGG_05194	0.00264395	41	53	38	50	47	44	3
MGG_16982	0.00253914	54	47	43	52	50.5	47.5	3
MGG_01675	0.00252072	48	48	44	46	48	45	3
MGG_17054	0.00239004	43	43	40	40	43	40	3
MGG_01724	0.00228128	41	41	37	39	41	38	3
MGG_12405	0.00225247	55	52	49	52	53.5	50.5	3
MGG_00223	0.00218888	35	31	33	27	33	30	3
MGG_06511	0.00190729	56	57	53	54	56.5	53.5	3
MGG_11148	0.00189508	42	40	38	38	41	38	3
MGG_06214	0.00187664	38	31	32	31	34.5	31.5	3
MGG_06004	0.00163899	53	51	50	48	52	49	3
MGG_10127	0.00160975	44	48	43	43	46	43	3
MGG_00634	0.00134166	52	48	48	46	50	47	3
MGG_00698	0.00090153	42	42	37	41	42	39	3
MGG_08098	0.00081273	34	36	28	36	35	32	3
MGG_10924	0.000692153	48	56	49	49	52	49	3
MGG_04835	0.000618259	31	34	32	27	32.5	29.5	3
MGG_05134	0.000540858	45	46	43	42	45.5	42.5	3
MGG_16230	0.000526753	59	54	52	55	56.5	53.5	3
MGG_09260	0.000512272	45	48	42	45	46.5	43.5	3
MGG_07445	0.000510948	40	47	35	46	43.5	40.5	3
MGG_13563	0.000420713	53	43	42	48	48	45	3
MGG_00602	0.000409615	50	52	48	48	51	48	3
MGG_06916	0.000349146	53	52	50	49	52.5	49.5	3
MGG_03711	0.000269946	44	47	45	40	45.5	42.5	3
[truncated: 1,093 more rows]

## Sheet: Table S2
Table S2. Number of genes with integer differences in poly(A) tail length between Δpan2Δpan3 and WT
Difference of poly(A) tail length	Num. of poly(A)-elongated genes	Num. of poly(A)-shortened genes
0.5	2531	469
1	2454	441
1.5	2378	422
2	2279	399
2.5	2172	385
3	2057	372
3.5	1925	362
4	1792	348
4.5	1680	338
5	1551	320
5.5	1436	310
6	1342	302
6.5	1233	290
7	1132	277
7.5	1033	258
8	962	247
8.5	886	239
9	833	226
9.5	783	213
10	722	204
10.5	658	197
11	611	183
11.5	566	176
12	521	171
12.5	493	167
13	453	160
13.5	425	155
14	392	148
14.5	361	144
15	330	135
15.5	305	128
16	282	123
16.5	260	121
17	242	115
17.5	225	108
18	209	104
18.5	197	98
19	184	94
19.5	169	89
20	158	83
20.5	146	76
21	141	74
21.5	136	68
22	126	63
22.5	119	60
23	114	56
23.5	106	55
24	100	50
24.5	93	44
25	88	42
25.5	81	41
26	78	38
26.5	74	34
27	71	31
27.5	63	31
28	60	31
28.5	54	30
29	53	30
29.5	47	27
30	43	27
30.5	43	25
31	41	24
31.5	41	22
32	39	21
32.5	37	19
33	35	17
33.5	32	15
34	29	15
34.5	28	14
35	26	14
35.5	25	13
36	24	9
36.5	23	9
37	23	9
37.5	21	9
38	19	9
38.5	18	8
39	16	7
39.5	16	7
40	16	6
40.5	16	5
41	16	4
41.5	15	4
42	14	4
42.5	12	4
43	11	3
43.5	11	3
44	10	3
44.5	10	3
45	9	3
45.5	7	3
46	6	3
46.5	6	3
47	6	3
47.5	5	3
48	5	3
48.5	5	3
49	5	3
49.5	4	3
50	4	3
50.5	3	3
51	3	3
51.5	1	3
52	1	2
52.5	1	2
53	1	2
53.5	1	2
54	1	1
54.5	1	1
55	1	1
55.5	1	1
56	1	0
56.5	1	0
57	1	0
57.5	1	0
58	1	0
58.5	1	0
59	1	0
59.5	1	0
60	1	0
60.5	1	0
61	1	0
61.5	1	0
62	1	0
62.5	1	0
63	1	0
63.5	1	0
64	1	0
64.5	1	0
65	1	0
65.5	1	0
66	1	0
66.5	1	0
67	1	0
67.5	1	0
68	1	0
68.5	1	0
69	1	0
69.5	1	0
70	1	0
70.5	1	0
71	1	0
71.5	1	0
72	1	0
72.5	1	0
73	1	0
73.5	1	0
74	1	0

## Sheet: Table S3
Table S3. RNA-seq data of appressoria from Δpan2Δpan3 and WT.
Gene_id	Description	FPKM.Δpan2Δpan3_1	FPKM.Δpan2Δpan3_2	FPKM.Δpan2Δpan3_3	FPKM.WT_1	FPKM.WT_2	FPKM.WT_3	FC	log2(FC)	p-value	q-value	regulation	significant
MGG_14734	Putative uncharacterized protein [Source:UniProtKB/TrEMBL;Acc:G4MYX7]	0	0	0.05636	0	0	0.266916	0.211153	-2.24364	0.578855	0.743119	down	no
MGG_16517	Putative uncharacterized protein [Source:UniProtKB/TrEMBL;Acc:G4MRU9]	1.25184	2.768	2.62908	1.15833	1.10555	1.66184	1.69368	0.760164	0.129541	0.261892	up	no
MGG_07935	Galactonate dehydratase [Source:UniProtKB/TrEMBL;Acc:G4N2H1]	4.22309	1.6776	1.48128	0.972513	0.523695	1.6808	2.32356	1.21634	0.0519608	0.127646	up	no
MGG_07029	Putative uncharacterized protein [Source:UniProtKB/TrEMBL;Acc:G4MZP0]	0	0	382.501	0	0	0	1.275e+06	20.2821	1.66101e-12	5.62604e-11	up	yes
MGG_07557	Putative uncharacterized protein [Source:UniProtKB/TrEMBL;Acc:G4N250]	0.743849	0.856372	0.634077	0.659302	1.10068	0.526782	0.977056	-0.0334871	0.797838	0.890305	down	no
MGG_09863	Putative uncharacterized protein [Source:UniProtKB/TrEMBL;Acc:G4NIE5]	0.42681	0.299718	0.143514	0.503215	0.702778	0.266336	0.590929	-0.758943	0.191355	0.351568	down	no
MGG_05577	Putative uncharacterized protein [Source:UniProtKB/TrEMBL;Acc:G4MN27]	0.171822	0.217651	0.063617	0.185221	0.270192	0.208143	0.682821	-0.550421	0.350614	0.540346	down	no
MGG_09737	Putative uncharacterized protein [Source:UniProtKB/TrEMBL;Acc:G4NA48]	2.72552	1.32029	2.27166	2.23547	2.40214	2.60433	0.872344	-0.19703	0.413983	0.600724	down	no
MGG_16771	Putative uncharacterized protein [Source:UniProtKB/TrEMBL;Acc:G4N010]	0.938133	1.09054	1.71432	1.03696	1.18348	1.86935	0.915203	-0.127836	0.673774	0.810684	down	no
MGG_07549	RING-4 protein [Source:UniProtKB/TrEMBL;Acc:G4N240]	0.095158	0.220824	0.271769	0.11199	0.305539	0.154275	1.02789	0.0396844	0.905089	0.95061	up	no
MGG_10130	Putative uncharacterized protein [Source:UniProtKB/TrEMBL;Acc:G4NG63]	0.177958	0.252498	0.136417	0.07593	0.831563	0.28379	0.475851	-1.07142	0.285616	0.468463	down	no
MGG_17270	Putative uncharacterized protein [Source:UniProtKB/TrEMBL;Acc:G4NA13]	0.371194	1.46993	1.40602	0.520364	0.594938	0.627671	1.86299	0.897622	0.202105	0.365859	up	no
MGG_17676	Putative uncharacterized protein [Source:UniProtKB/TrEMBL;Acc:G4NIP5]	0.358532	0.915451	1.57457	0	0	0	9495.18	13.213	7.74082e-05	0.000548698	up	yes
MGG_15683	NA	NA	NA	NA	NA	NA	NA	NA	NA	NA	NA	NA	NA
MGG_08892	Putative uncharacterized protein [Source:UniProtKB/TrEMBL;Acc:G4MVK5]	0.370396	1.92826	1.4957	1.08982	0.709803	1.2707	1.23582	0.305466	0.735369	0.851283	up	no
MGG_10941	Cation-transporting ATPase pacS [Source:UniProtKB/TrEMBL;Acc:G4N3A4]	13.9805	5.53573	6.67015	9.11351	8.53359	10.2786	0.937717	-0.0927761	0.693611	0.82382	down	no
MGG_15770	Putative uncharacterized protein [Source:UniProtKB/TrEMBL;Acc:G4MVT7]	0.055655	0.090925	0.134575	0.098724	0	0.161205	1.08166	0.113248	0.952559	0.972404	up	no
MGG_16008	Putative uncharacterized protein [Source:UniProtKB/TrEMBL;Acc:G4MMU5]	0	0	0.084488	0.234462	0.041831	0	0.305791	-1.70938	0.483272	0.663072	down	no
MGG_16691	Putative uncharacterized protein [Source:UniProtKB/TrEMBL;Acc:G4N3F4]	0.544956	0.890757	0.878752	0	0	0	7714.88	12.9134	0.000894028	0.00442729	up	yes
MGG_15662		0	0.58048	0.311356	1.13477	0.398545	0.74008	0.392293	-1.35	0.261596	0.44134	down	no
MGG_17916		0	0.144449	0.231292	0.193947	1.12767	0.500652	0.206193	-2.27793	0.0900937	0.196322	down	no
MGG_08041	Extracellular metalloprotease MGG_08041 [Source:UniProtKB/Swiss-Prot;Acc:A4RGT4]	237.502	52.0931	51.7027	126.969	106.407	129.066	0.941661	-0.0867203	0.828424	0.909841	down	no
MGG_16977	Putative uncharacterized protein [Source:UniProtKB/TrEMBL;Acc:G4N2W8]	0	0.436042	0.258964	0.101548	0.144735	0	2.82198	1.49671	0.474336	0.656103	up	no
MGG_18008	Putative uncharacterized protein [Source:UniProtKB/TrEMBL;Acc:G4NJI9]	2.66747	0.271548	0.748073	1.70618	1.2087	1.19233	0.897711	-0.155677	0.814787	0.901278	down	no
MGG_05119	Putative uncharacterized protein [Source:UniProtKB/TrEMBL;Acc:G4N4H2]	1.67759	2.53442	2.24328	2.43116	1.06038	1.07288	1.41426	0.500052	0.359037	0.54882	up	no
MGG_06844	Putative uncharacterized protein [Source:UniProtKB/TrEMBL;Acc:G4MMH3]	8.20246	2.21438	1.68567	4.64683	5.4661	3.71502	0.875221	-0.19228	0.706401	0.832602	down	no
MGG_15243	Putative uncharacterized protein [Source:UniProtKB/TrEMBL;Acc:G4N0W9]	0.482911	0.939467	0.3776	0	0	0	5999.93	12.5507	1.80665e-05	0.000152857	up	yes
MGG_16288	Putative uncharacterized protein [Source:UniProtKB/TrEMBL;Acc:G4MR47]	0.12143	0.267049	0.036869	0.270094	0.152558	0.047663	0.90439	-0.144984	0.887361	0.940022	down	no
MGG_14685	Putative uncharacterized protein [Source:UniProtKB/TrEMBL;Acc:G4NCB0]	0.79222	1.53409	1.38367	1.07836	1.07858	0.545409	1.37287	0.457196	0.470375	0.652054	up	no
MGG_13325	Putative uncharacterized protein [Source:UniProtKB/TrEMBL;Acc:G4MZS8]	0.75577	0.465185	0.193026	0	0	0	4713.27	12.2025	4.48347e-05	0.000342926	up	yes
MGG_06014	DNA repair protein Ntg1 [Source:UniProtKB/TrEMBL;Acc:G4N4U2]	4.6314	4.59741	4.24276	4.26383	3.21678	3.9679	1.17671	0.234758	0.466236	0.648772	up	no
MGG_13420	Putative uncharacterized protein [Source:UniProtKB/TrEMBL;Acc:G4N256]	0.205922	0.693199	0.455666	0	0	0	4515.96	12.1408	0.000442192	0.0024165	up	yes
MGG_15518	Putative uncharacterized protein [Source:UniProtKB/TrEMBL;Acc:G4MY29]	0.554019	0.343544	0.364364	0	0	0	4206.42	12.0384	2.94044e-05	0.000236165	up	yes
MGG_14237	Putative uncharacterized protein [Source:UniProtKB/TrEMBL;Acc:G4NBU7]	0.029368	0.052004	0	0	0.029431	0	2.76484	1.4672	0.672147	0.810025	up	no
MGG_15396	Putative uncharacterized protein [Source:UniProtKB/TrEMBL;Acc:G4NLH2]	0.680884	0.753123	1.68611	0.989856	1.21761	0.775064	1.04613	0.0650644	0.926104	0.962908	up	no
MGG_15842	Putative uncharacterized protein [Source:UniProtKB/TrEMBL;Acc:G4MZQ2]	0.142108	0.233279	0.35428	0.438876	0.249114	0.783048	0.496022	-1.01152	0.207367	0.372674	down	no
MGG_16890	Putative uncharacterized protein [Source:UniProtKB/TrEMBL;Acc:G4N5B4]	0.717064	0.34786	0.077263	0.776173	0	0.308815	1.05272	0.0741198	0.97417	0.98418	up	no
MGG_10074	Putative uncharacterized protein [Source:UniProtKB/TrEMBL;Acc:G4N915]	0.157285	0.660991	0.416022	0	0	0	4114.33	12.0064	0.00288617	0.0120014	up	yes
MGG_05041	Dipeptidyl peptidase III [Source:UniProtKB/TrEMBL;Acc:G4N3W9]	0.443699	0.2121	0.201799	0.125681	0.402487	0.170288	1.22785	0.296132	0.717239	0.839694	up	no
MGG_17705	Putative uncharacterized protein [Source:UniProtKB/TrEMBL;Acc:G4NGT1]	0.054896	0.25902	0.743913	0	0	0	3526.1	11.7839	0.00770325	0.0271318	up	yes
MGG_02543	Putative uncharacterized protein [Source:UniProtKB/TrEMBL;Acc:G4NK30]	0.29247	0.397152	0.248758	0	0	0	3127.93	11.611	8.04541e-06	7.53377e-05	up	yes
MGG_10773	Putative uncharacterized protein [Source:UniProtKB/TrEMBL;Acc:G4NBM1]	1.4773	0.845534	0.957749	1.6967	1.16751	2.47078	0.614919	-0.701532	0.0926269	0.200801	down	no
MGG_04258	Putative uncharacterized protein [Source:UniProtKB/TrEMBL;Acc:G4NFF9]	0	0.233931	0.045289	0	0	0	930.733	9.86222	0.107062	0.225247	up	no
MGG_17018	Putative uncharacterized protein [Source:UniProtKB/TrEMBL;Acc:G4NAA1]	1.3278	0.360909	0.663794	1.54632	0.887291	1.08241	0.669082	-0.579745	0.275153	0.457218	down	no
MGG_09189	Cellobiose dehydrogenase [Source:UniProtKB/TrEMBL;Acc:G4MPD6]	9.10403	5.22225	5.31102	8.80231	9.20184	8.45611	0.742143	-0.43023	0.102268	0.217488	down	no
MGG_04518	Sporulation protein RMD5 [Source:UniProtKB/TrEMBL;Acc:G4MSE7]	21.5563	18.1592	19.3584	27.1052	28.1961	27.9028	0.709988	-0.494134	0.000359695	0.00202653	down	no
MGG_15129	Putative uncharacterized protein [Source:UniProtKB/TrEMBL;Acc:G4N4I4]	1.94284	3.52048	3.37148	0.987507	1.37937	2.07629	1.9884	0.991611	0.0384554	0.0999676	up	no
MGG_20146	NA	NA	NA	NA	NA	NA	NA	NA	NA	NA	NA	NA	NA
MGG_01571	Tyrosinase [Source:UniProtKB/TrEMBL;Acc:G4MTU8]	0.679184	0.027868	0.016309	0	0	0	2411.2	11.2355	0.000378317	0.00211289	up	yes
MGG_16471	Putative uncharacterized protein [Source:UniProtKB/TrEMBL;Acc:G4MPZ9]	0.148959	0.148838	0.296309	0.080041	0.361016	0.440054	0.674269	-0.568603	0.389841	0.578005	down	no
MGG_15983	Putative uncharacterized protein [Source:UniProtKB/TrEMBL;Acc:G4MLY8]	0.289952	0.069007	0.245492	0	0	0	2014.84	10.9764	0.0038231	0.0152108	up	yes
MGG_17467	Putative uncharacterized protein [Source:UniProtKB/TrEMBL;Acc:G4NCM9]	0.188426	0.18991	0.554609	0.49127	0	0.693685	0.787325	-0.344968	0.794896	0.887732	down	no
MGG_03339	Putative uncharacterized protein [Source:UniProtKB/TrEMBL;Acc:G4N950]	0.200083	0.233427	0.085334	0	0	0	1729.48	10.7561	0.00536936	0.0202484	up	yes
MGG_02635	Putative uncharacterized protein [Source:UniProtKB/TrEMBL;Acc:G5EHB9]	0.307804	0	0.212261	0	0.782605	0	0.664531	-0.589592	0.787872	0.882521	down	no
MGG_13161	Putative uncharacterized protein [Source:UniProtKB/TrEMBL;Acc:G4MPH7]	44.7181	48.0994	44.2625	48.6398	52.8927	47.9421	0.91708	-0.124881	0.134007	0.268984	down	no
MGG_16757	Putative uncharacterized protein [Source:UniProtKB/TrEMBL;Acc:G4N591]	0.174685	0.059705	0.035966	0.289856	0.082393	0.164431	0.503756	-0.989202	0.473135	0.654837	down	no
MGG_12489	NA	NA	NA	NA	NA	NA	NA	NA	NA	NA	NA	NA	NA
MGG_13662	4-coumarate-CoA ligase 2 [Source:UniProtKB/TrEMBL;Acc:G4MLZ8]	0.345763	0.060693	0.045103	0	0	0	1505.2	10.5557	0.000417387	0.00229535	up	yes
MGG_15604	Putative uncharacterized protein [Source:UniProtKB/TrEMBL;Acc:G4MVK3]	0	0.122579	0.032611	0.022547	0.267668	0.772007	0.146099	-2.77498	0.100876	0.215242	down	no
MGG_05114	Putative uncharacterized protein [Source:UniProtKB/TrEMBL;Acc:G4N4G6]	11.2487	5.40796	7.70571	7.64971	6.66	6.01541	1.19863	0.261392	0.558874	0.728019	up	no
MGG_07849	Putative uncharacterized protein [Source:UniProtKB/TrEMBL;Acc:G4N1K9]	2.15841	1.29182	1.44594	1.16756	1.114	1.07216	1.45992	0.545889	0.187464	0.346717	up	no
MGG_16205	Putative uncharacterized protein [Source:UniProtKB/TrEMBL;Acc:G4MMZ1]	0.269995	0.102863	0.388748	0	0.604611	0.200654	0.945783	-0.0804188	0.912284	0.954809	down	no
MGG_17461	Putative uncharacterized protein [Source:UniProtKB/TrEMBL;Acc:G4NCC8]	0.385472	0.490303	0.271312	1.29017	0.229498	0.92778	0.468687	-1.0933	0.274352	0.456621	down	no
MGG_12348	Putative uncharacterized protein [Source:UniProtKB/TrEMBL;Acc:G4MT40]	0	0.377538	0.246501	0.201911	0.332015	0	1.16877	0.224996	0.970405	0.982232	up	no
MGG_02217	Glycosyltransferase [Source:UniProtKB/TrEMBL;Acc:G4MPM0]	0.918425	7.01578	5.25699	4.85887	4.5025	5.28216	0.900821	-0.150688	0.663776	0.80389	down	no
MGG_03426	3-oxoacyl- [Source:UniProtKB/TrEMBL;]	0.257714	0.049373	0.136229	0	0	0	1477.72	10.5292	0.0091778	0.0312654	up	yes
MGG_08428	Putative uncharacterized protein [Source:UniProtKB/TrEMBL;Acc:G4NA60]	0.848476	0.357113	0.456024	0.090651	0.134649	0.504047	2.27822	1.18791	0.309169	0.497084	up	no
MGG_17323	Putative uncharacterized protein [Source:UniProtKB/TrEMBL;Acc:G4NCS7]	0.262262	0.649089	0.416958	0.288816	0.173348	0.276899	1.79729	0.845822	0.213108	0.380747	up	no
MGG_17333	NA	NA	NA	NA	NA	NA	NA	NA	NA	NA	NA	NA	NA
MGG_02592	Putative uncharacterized protein [Source:UniProtKB/TrEMBL;Acc:G4NJT6]	19.6284	1.64126	2.51377	8.16674	7.39255	7.41842	1.03506	0.049721	0.982886	0.990114	up	no
MGG_00436	Biotin-protein ligase [Source:UniProtKB/TrEMBL;Acc:G4NC46]	3.94767	8.36183	8.45487	5.085	6.21108	6.25382	1.18316	0.242647	0.652864	0.796689	up	no
MGG_15176	Cyclin-H [Source:UniProtKB/TrEMBL;Acc:G4MMM1]	15.5582	19.6523	18.3287	19.5308	19.7024	17.0002	0.95209	-0.0708301	0.32327	0.513325	down	no
MGG_15933	Putative uncharacterized protein [Source:UniProtKB/TrEMBL;Acc:G4MWD0]	0.059738	0	0.024234	0.280776	0.064932	0.095781	0.190202	-2.3944	0.0497638	0.123414	down	no
MGG_14898	Putative uncharacterized protein [Source:UniProtKB/TrEMBL;Acc:G4NFC9]	0.531282	1.14456	0.966916	0.711047	0.75241	0.763865	1.18652	0.246735	0.794019	0.886996	up	no
MGG_10026	Cystein rich protein [Source:UniProtKB/TrEMBL;Acc:G4N9B9]	22.3977	32.3632	27.3572	0.066435	0	0	1236.07	10.2715	7.60776e-46	3.09179e-43	up	yes
MGG_15259	Putative uncharacterized protein [Source:UniProtKB/TrEMBL;Acc:G4N202]	12.3001	13.8966	15.3738	11.2259	12.1842	10.3219	1.23238	0.301442	0.18163	0.339012	up	no
MGG_15299	Putative uncharacterized protein [Source:UniProtKB/TrEMBL;Acc:G4MS87]	0.453729	0.082708	0.162949	0.349793	0.158566	0.248585	0.92396	-0.114098	0.833178	0.91301	down	no
MGG_17375	Putative uncharacterized protein [Source:UniProtKB/TrEMBL;Acc:G4NEM2]	0.052678	0.107028	0	0	0	0.251596	0.634772	-0.65569	0.906393	0.951502	down	no
MGG_20344	NA	NA	NA	NA	NA	NA	NA	NA	NA	NA	NA	NA	NA
MGG_05790	Laccase-1 [Source:UniProtKB/TrEMBL;Acc:G4N0V4]	0.137017	0.076475	0.102037	0	0	0	1051.76	10.0386	0.000443819	0.0024243	up	yes
MGG_00238	Ent-kaurene oxidase [Source:UniProtKB/TrEMBL;Acc:G4NDJ8]	0.087078	0.107356	0.089605	0	0	0	946.797	9.88691	0.00121904	0.00578987	up	yes
MGG_17573	Putative uncharacterized protein [Source:UniProtKB/TrEMBL;Acc:G4NFP8]	0	0	0	0.15445	0.415455	0.037695	0.000493746	-10.9839	0.0891866	0.194728	down	no
MGG_17824	Putative uncharacterized protein [Source:UniProtKB/TrEMBL;Acc:G4NIA8]	0.128873	0.064809	0.033501	0	0	0	757.277	9.56468	0.0160068	0.0492054	up	yes
MGG_07632	Endonuclease/exonuclease/phosphatase [Source:UniProtKB/TrEMBL;Acc:G4N2Z1]	0.182921	0.159141	0	0	0.103134	0.063834	2.04867	1.03469	0.592027	0.751718	up	no
MGG_11409	Putative uncharacterized protein [Source:UniProtKB/TrEMBL;Acc:G4MYY8]	0.772126	0.796695	0.287482	0.35839	0.620234	1.66785	0.701426	-0.511638	0.479984	0.659673	down	no
MGG_16774	Putative uncharacterized protein [Source:UniProtKB/TrEMBL;Acc:G4N0G6]	0.158277	0.070404	0.104165	0.124959	0	0	2.66364	1.4134	0.660606	0.801187	up	no
MGG_17183	Putative uncharacterized protein [Source:UniProtKB/TrEMBL;Acc:G4N795]	1.39705	0.744273	0.908987	1.55888	1.81054	2.44505	0.524607	-0.93069	0.0756035	0.171522	down	no
MGG_17878	Putative uncharacterized protein [Source:UniProtKB/TrEMBL;Acc:G5EHE5]	5.16466	10.86	10.8103	6.45859	6.70716	6.73786	1.34825	0.431085	0.275227	0.457218	up	no
MGG_01796	Putative uncharacterized protein [Source:UniProtKB/TrEMBL;Acc:G4MVT1]	0.143862	0.138704	0.114597	0.346662	0	0.405011	0.528372	-0.920374	0.421182	0.607634	down	no
MGG_15042	NA	NA	NA	NA	NA	NA	NA	NA	NA	NA	NA	NA	NA
MGG_10046	Pantothenate transporter liz [Source:UniProtKB/TrEMBL;Acc:G4N9A0]	0.109307	0.024091	0.05996	0	0	0	644.527	9.3321	0.00320619	0.0131306	up	yes
MGG_02509	Juvenile hormone epoxide hydrolase 2 [Source:UniProtKB/TrEMBL;Acc:G4MKB4]	1.02775	0.197267	0.22819	0.834116	0.32669	0.293156	0.999482	-0.000747358	0.954481	0.973647	down	no
MGG_10533	Agmatinase 1 [Source:UniProtKB/TrEMBL;Acc:G4MKE9]	0.265971	0.026044	0	0.243999	0.324777	0.11226	0.428781	-1.22169	0.37126	0.560268	down	no
MGG_10917	Putative uncharacterized protein [Source:UniProtKB/TrEMBL;Acc:G4NBJ4]	1.7533	1.82925	2.51178	1.50951	1.55334	1.72471	1.27295	0.348175	0.282599	0.465602	up	no
MGG_15418	Putative uncharacterized protein [Source:UniProtKB/TrEMBL;Acc:G4MLJ3]	0.908231	2.56837	3.99683	1.10083	0.582601	1.73628	2.1854	1.1279	0.103177	0.218656	up	no
MGG_16637	Putative uncharacterized protein [Source:UniProtKB/TrEMBL;Acc:G4N153]	0.157583	0.040048	0.022774	0	0.099302	0.139347	0.923553	-0.114733	0.94456	0.969122	down	no
MGG_20307	NA	NA	NA	NA	NA	NA	NA	NA	NA	NA	NA	NA	NA
MGG_12400	Putative uncharacterized protein [Source:UniProtKB/TrEMBL;Acc:G4MV11]	0	0.332222	0.193381	0.480568	0.178817	0.112105	0.681283	-0.553674	0.612669	0.765648	down	no
MGG_08254	Putative uncharacterized protein [Source:UniProtKB/TrEMBL;Acc:G4MXC7]	2.37	5.45709	5.29749	5.34727	5.36694	5.58077	0.805437	-0.312157	0.232472	0.406234	down	no
MGG_00817	Putative uncharacterized protein [Source:UniProtKB/TrEMBL;Acc:G4NE99]	0.831133	1.28399	1.40875	1.27385	1.30915	1.76691	0.810106	-0.303818	0.196028	0.357996	down	no
MGG_16765	Putative uncharacterized protein [Source:UniProtKB/TrEMBL;Acc:G4N5M1]	1.15992	0.823065	0.545629	1.26935	1.00991	1.23338	0.719862	-0.474207	0.332463	0.521812	down	no
MGG_10159	Mitochondrial import inner membrane translocase subunit tim-14 [Source:UniProtKB/TrEMBL;Acc:G4MUL8]	107.322	107.746	101.295	135.415	128.753	130.255	0.802089	-0.318166	0.00445719	0.0173285	down	no
MGG_10282	Putative uncharacterized protein [Source:UniProtKB/TrEMBL;Acc:G5EHK3]	53.7834	101.2	107.553	1.88327	1.6661	0.558284	63.9138	5.99806	2.21045e-41	7.09206e-39	up	yes
MGG_08535	Putative uncharacterized protein [Source:UniProtKB/TrEMBL;Acc:G4N5U9]	1732.54	643.451	530.661	1648.67	1746.95	1677.29	0.572977	-0.803451	0.0652924	0.152499	down	no
MGG_12337	MAS3 protein [Source:UniProtKB/TrEMBL;Acc:G4MSQ1]	222.322	70.7137	73.9039	190.868	192.529	199.698	0.629296	-0.668188	0.12697	0.25796	down	no
MGG_15702	Putative uncharacterized protein [Source:UniProtKB/TrEMBL;Acc:G4MSJ3]	0.112375	0.055215	0.071039	0	0.161636	0.09059	0.946092	-0.0799476	0.88812	0.940254	down	no
MGG_20040	NA	NA	NA	NA	NA	NA	NA	NA	NA	NA	NA	NA	NA
MGG_02095	Putative uncharacterized protein [Source:UniProtKB/TrEMBL;Acc:G4MNN6]	0.717379	0.975473	1.41205	0.493022	1.07582	1.0896	1.16794	0.223969	0.789821	0.883927	up	no
MGG_10876	Putative uncharacterized protein [Source:UniProtKB/TrEMBL;Acc:G4NG47]	1.04778	0.358279	0.290154	1.14566	1.03278	1.23525	0.496884	-1.00902	0.053178	0.130007	down	no
MGG_16551		0.352	1.02285	0.796317	0	0.03861	0	56.2332	5.81335	9.48023e-06	8.6579e-05	up	yes
MGG_02548	Putative uncharacterized protein [Source:UniProtKB/TrEMBL;Acc:G4NJY2]	0.031239	0	0	0	0	0	104.13	6.70224	0.502715	0.677398	up	no
MGG_12582	Putative uncharacterized protein [Source:UniProtKB/TrEMBL;Acc:G4NLT2]	2.15977	11.236	11.7474	0.219903	0.090367	0.322261	39.75	5.31288	1.8216e-13	7.25783e-12	up	yes
MGG_15357	MYB DNA-binding domain-containing protein [Source:UniProtKB/TrEMBL;Acc:G4N649]	4.66796	1.70757	2.39627	2.34515	2.21899	2.82283	1.18747	0.24789	0.67223	0.810025	up	no
MGG_15360	Putative uncharacterized protein [Source:UniProtKB/TrEMBL;Acc:G4N5U4]	0.111037	0.204188	0.258913	0.210938	0.308688	0.527658	0.548216	-0.867183	0.23453	0.408777	down	no
MGG_17578	Putative uncharacterized protein [Source:UniProtKB/TrEMBL;Acc:G4NFR9]	6.33838	7.80612	9.901	6.44229	7.15293	7.14934	1.15912	0.213034	0.597552	0.755077	up	no
MGG_03417	Putative uncharacterized protein [Source:UniProtKB/TrEMBL;Acc:G4N8K8]	43.7739	4.14577	3.54511	0.564926	0.368149	0.840101	29.0241	4.85918	4.75879e-05	0.00036149	up	yes
MGG_00511	Putative uncharacterized protein [Source:UniProtKB/TrEMBL;Acc:G4NBQ4]	59.6663	5.3689	4.13629	0.357092	1.03612	1.35841	25.1384	4.65182	0.00023575	0.00140277	up	yes
MGG_08469	Putative uncharacterized protein [Source:UniProtKB/TrEMBL;Acc:G4NAL2]	0	0	0.149911	0	0	0	499.703	8.96493	0.424584	0.610937	up	no
MGG_09168	NA	NA	NA	NA	NA	NA	NA	NA	NA	NA	NA	NA	NA
MGG_11005	Putative uncharacterized protein [Source:UniProtKB/TrEMBL;Acc:G4NBM7]	0.337382	0.069438	0.193038	0.278819	0.69887	0.295831	0.471024	-1.08613	0.127758	0.259301	down	no
MGG_16754	Putative uncharacterized protein [Source:UniProtKB/TrEMBL;Acc:G4N570]	0.524337	0.303808	0.598092	0.459024	1.28091	1.20173	0.484839	-1.04442	0.116864	0.242356	down	no
MGG_16801	Putative uncharacterized protein [Source:UniProtKB/TrEMBL;Acc:G4N1U3]	0.202841	0.355203	0.199835	0.234725	0	0.146126	1.98996	0.992741	0.461888	0.644983	up	no
MGG_17201	NA	NA	NA	NA	NA	NA	NA	NA	NA	NA	NA	NA	NA
MGG_08326	Putative uncharacterized protein [Source:UniProtKB/TrEMBL;Acc:G4MWS7]	6.6836	24.1041	30.0258	0.42744	1.27002	0.822421	24.1335	4.59297	7.63599e-16	4.03022e-14	up	yes
MGG_14179	NA	NA	NA	NA	NA	NA	NA	NA	NA	NA	NA	NA	NA
MGG_07607	Putative uncharacterized protein [Source:UniProtKB/TrEMBL;Acc:G4N2L2]	0.738366	0.837992	0.298167	0.037831	0.00852	0.033584	23.4506	4.55155	3.26737e-05	0.000258842	up	yes
MGG_12521	Putative uncharacterized protein [Source:UniProtKB/TrEMBL;Acc:G5EHP3]	833.819	651.288	717.529	991.477	965.638	1034.31	0.736317	-0.4416	0.00377452	0.0150635	down	no
MGG_00561	Putative uncharacterized protein [Source:UniProtKB/TrEMBL;Acc:G4NBE7]	0.538869	0.238302	0.776335	0.573814	0.594324	0.426549	0.974176	-0.0377455	0.801918	0.892712	down	no
MGG_15274	Putative uncharacterized protein [Source:UniProtKB/TrEMBL;Acc:G4N8D4]	0.183287	0.111307	0.120485	0.082168	0.086388	0.117906	1.44898	0.535042	0.445537	0.629649	up	no
MGG_16304	Putative uncharacterized protein [Source:UniProtKB/TrEMBL;Acc:G4MRN9]	0	0	0.390983	0.825588	0.964252	0.169195	0.199579	-2.32497	0.194952	0.35651	down	no
MGG_16773	Putative uncharacterized protein [Source:UniProtKB/TrEMBL;Acc:G4N0F0]	0.453288	0.264529	0	0.465557	0.242072	0	1.0144	0.0206229	0.981714	0.989409	up	no
MGG_02637	Putative uncharacterized protein [Source:UniProtKB/TrEMBL;Acc:G4NJJ7]	6.61889	2.66935	4.30235	5.68828	6.38463	5.83399	0.758958	-0.397907	0.209361	0.375482	down	no
MGG_05787	Putative uncharacterized protein [Source:UniProtKB/TrEMBL;Acc:G4N0V1]	1.1521	1.27114	2.44839	0.149968	0	0.075	21.6548	4.43661	5.57446e-08	8.42255e-07	up	yes
MGG_14831	Fatty acid synthase S-acetyltransferase [Source:UniProtKB/TrEMBL;Acc:G4N917]	0.412325	0.049236	0.057628	0.101363	0.089918	0.115114	1.69451	0.760867	0.395608	0.583711	up	no
MGG_02943	Putative uncharacterized protein [Source:UniProtKB/TrEMBL;Acc:G4NLD6]	44.4666	14.4015	14.9519	11.0411	8.92903	12.5814	2.26779	1.18129	0.0207047	0.0607245	up	no
MGG_03609	Putative uncharacterized protein [Source:UniProtKB/TrEMBL;Acc:G4N757]	10.3591	9.48246	12.2431	8.80948	9.55149	9.31675	1.15922	0.21316	0.491237	0.669548	up	no
MGG_03933	Phosphatidylinositol N-acetylglucosaminyltransferase GPI3 subunit [Source:UniProtKB/TrEMBL;Acc:G4NH54]	0.821158	1.29749	2.55284	0.797525	0.773991	1.36721	1.58963	0.668691	0.254817	0.433521	up	no
MGG_13953	Putative uncharacterized protein [Source:UniProtKB/TrEMBL;Acc:G4NAA2]	1.15739	0.082999	0.405542	0.036296	0.047774	0	19.5781	4.29117	0.000536291	0.00284776	up	yes
MGG_04176	Putative uncharacterized protein [Source:UniProtKB/TrEMBL;Acc:G4NFA0]	1.41138	0.926091	0.726153	0.660528	0.474482	0.448398	1.93483	0.952206	0.0227804	0.0656283	up	no
MGG_10087	NA	NA	NA	NA	NA	NA	NA	NA	NA	NA	NA	NA	NA
MGG_12733	Putative uncharacterized protein [Source:UniProtKB/TrEMBL;Acc:G4N9H8]	0.314656	0.214796	0.348159	0.518057	0.581176	0.228282	0.661093	-0.597075	0.258534	0.437541	down	no
MGG_16795		0.441013	1.07207	0.658276	0.467923	0.5045	0.340986	1.65322	0.725279	0.409415	0.597238	up	no
MGG_09468	Putative uncharacterized protein [Source:UniProtKB/TrEMBL;Acc:G4N1W2]	0.245661	0.22707	0.102181	0.144737	0.233074	0.029053	1.41303	0.498795	0.648762	0.793908	up	no
MGG_08140	AdoMet-dependent rRNA methyltransferase SPB1 [Source:UniProtKB/Swiss-Prot;Acc:Q52C47]	12.2405	14.7908	20.6714	12.7204	11.4944	11.7591	1.32604	0.407121	0.139535	0.27707	up	no
MGG_03057	WD repeat-containing protein [Source:UniProtKB/TrEMBL;Acc:G5EGX7]	10.5924	18.9153	19.977	8.58728	11.0668	10.1163	1.66222	0.733107	0.0203636	0.0598903	up	no
MGG_05692	Putative uncharacterized protein [Source:UniProtKB/TrEMBL;Acc:G4MP30]	2.3624	2.17074	3.59944	2.7332	3.46471	2.6485	0.919308	-0.12138	0.487133	0.666156	down	no
MGG_08066	Cellulose-growth-specific protein [Source:UniProtKB/TrEMBL;Acc:G4MXS5]	3.89344	1.06444	0.942704	3.59382	3.37078	4.13055	0.531817	-0.910998	0.117345	0.243187	down	no
MGG_14896	Putative uncharacterized protein [Source:UniProtKB/TrEMBL;Acc:G4NFG9]	0.26667	0.231456	0.084954	0.649797	0.901611	0	0.375839	-1.41181	0.311986	0.50044	down	no
MGG_16506	Putative uncharacterized protein [Source:UniProtKB/TrEMBL;Acc:G4MRB8]	0.351927	0	0.280015	0	0	0	2106.47	11.0406	0.272754	0.454737	up	no
MGG_17427		0	0	0	0	0.310571	0.424182	0.0004083	-11.2581	0.132804	0.267009	down	no
MGG_09248	Putative uncharacterized protein [Source:UniProtKB/TrEMBL;Acc:G4MQ70]	3345.26	5958.79	4650.95	268.573	199.62	332.262	17.4338	4.12382	3.45076e-43	1.31474e-40	up	yes
MGG_17110	Putative uncharacterized protein [Source:UniProtKB/TrEMBL;Acc:G4N8Y2]	1.70737	1.31012	1.47338	2.45057	2.77386	2.11667	0.611743	-0.709003	0.0402481	0.103743	down	no
MGG_17272	Putative uncharacterized protein [Source:UniProtKB/TrEMBL;Acc:G4NA31]	0.244535	0	0	0.649093	0	0.149552	0.306187	-1.70751	0.478765	0.658816	down	no
MGG_05785	Levanase [Source:UniProtKB/TrEMBL;Acc:G4N0X0]	87.9187	154.77	153.286	7.96976	8.07183	7.10975	17.1038	4.09624	8.90782e-61	6.78776e-58	up	yes
MGG_07511	Putative uncharacterized protein [Source:UniProtKB/TrEMBL;Acc:G4N1P5]	77.6313	105.727	106.206	95.9283	91.9294	93.1185	1.03057	0.0434375	0.770611	0.870902	up	no
MGG_03910	Putative uncharacterized protein [Source:UniProtKB/TrEMBL;Acc:G4NH86]	7.54674	8.58458	8.51405	8.53297	8.23823	13.0737	0.825782	-0.276167	0.138317	0.275189	down	no
MGG_03304	Putative uncharacterized protein [Source:UniProtKB/TrEMBL;Acc:G4N996]	12.6059	18.1484	15.5833	12.7904	11.661	12.6298	1.24962	0.32149	0.213247	0.380789	up	no
MGG_20216	NA	NA	NA	NA	NA	NA	NA	NA	NA	NA	NA	NA	NA
MGG_14302	Putative uncharacterized protein [Source:UniProtKB/TrEMBL;Acc:G4MQC4]	2.66303	3.91884	4.12686	2.23114	2.69036	2.86468	1.37535	0.459801	0.125243	0.255908	up	no
MGG_04851	Putative uncharacterized protein [Source:UniProtKB/TrEMBL;Acc:G4N2B0]	1.2151	0.371261	0.475526	0.827529	0.967349	0.704627	0.824917	-0.277679	0.568579	0.736128	down	no
MGG_13031	Putative uncharacterized protein [Source:UniProtKB/TrEMBL;Acc:G4MKY4]	4.64522	7.42414	8.24628	6.61519	5.57468	5.7487	1.13251	0.179525	0.731948	0.849168	up	no
MGG_04541	Putative uncharacterized protein [Source:UniProtKB/TrEMBL;Acc:G4MST2]	21.3137	2.11985	2.2599	0.597957	0.490702	0.413597	17.1033	4.0962	0.000236785	0.00140755	up	yes
MGG_06152	GMF family protein [Source:UniProtKB/TrEMBL;Acc:G4MZY6]	14.5927	13.1501	15.2385	18.9975	13.6666	16.429	0.875506	-0.191811	0.158506	0.30626	down	no
MGG_15366	Putative uncharacterized protein [Source:UniProtKB/TrEMBL;Acc:G4NFZ6]	0.345687	0.11212	0.214607	0	0.146047	0.134953	2.39293	1.25878	0.46193	0.644983	up	no
MGG_15706	Putative uncharacterized protein [Source:UniProtKB/TrEMBL;Acc:G4MSL0]	0	0.126515	0.346392	0.31154	0.358951	0.12553	0.594089	-0.75125	0.526586	0.698068	down	no
MGG_07546	Alpha-glucosides permease MPH2/3 [Source:UniProtKB/TrEMBL;Acc:G4N237]	0.18672	0.215611	0.101948	0	0	0.030048	16.7824	4.06888	0.00173914	0.0077897	up	yes
MGG_16270	Putative uncharacterized protein [Source:UniProtKB/TrEMBL;Acc:G4MQB5]	0	0	0	0.239532	0	0	0.00125244	-9.64104	0.393719	0.581985	down	no
MGG_18065	Putative uncharacterized protein [Source:UniProtKB/TrEMBL;Acc:G5EHR7]	0	0	0.195787	0	0	0	652.623	9.35011	0.458581	0.641982	up	no
MGG_12714	Putative uncharacterized protein [Source:UniProtKB/TrEMBL;Acc:G4N8W7]	5.13902	0.427513	0.334517	3.47528	2.26051	3.4685	0.64112	-0.641335	0.474669	0.656132	down	no
MGG_10024	Putative uncharacterized protein [Source:UniProtKB/TrEMBL;Acc:G4N9C1]	100.773	103.795	111.246	6.19891	4.95917	7.66566	16.7774	4.06845	1.90981e-79	3.32635e-76	up	yes
MGG_05760	Putative uncharacterized protein [Source:UniProtKB/TrEMBL;Acc:G4MPY5]	19.8307	17.9456	23.7346	14.6222	12.6011	13.9994	1.49217	0.577407	0.00587801	0.0217714	up	no
MGG_07857	Putative uncharacterized protein [Source:UniProtKB/TrEMBL;Acc:G4N1X6]	0.049744	0	0.044504	0.086083	0	0.059028	0.649489	-0.622623	0.702858	0.82971	down	no
MGG_08987	NA	NA	NA	NA	NA	NA	NA	NA	NA	NA	NA	NA	NA
MGG_15738	Putative uncharacterized protein [Source:UniProtKB/TrEMBL;Acc:G4MTX8]	15.3542	25.0797	24.7142	19.2431	21.9596	27.5239	0.947932	-0.0771443	0.541852	0.713111	down	no
MGG_17248	Putative uncharacterized protein [Source:UniProtKB/TrEMBL;Acc:G4N9E6]	0	0.226272	0	0	0	0	754.24	9.55888	0.427689	0.613819	up	no
MGG_02508	Putative uncharacterized protein [Source:UniProtKB/TrEMBL;Acc:G4MKB2]	3.54928	4.22024	5.42477	3.29127	1.2759	2.15029	1.96418	0.973927	0.0263617	0.0737838	up	no
MGG_17319	Putative uncharacterized protein [Source:UniProtKB/TrEMBL;Acc:G4NCA4]	0.897653	0.164691	1.26778	0.11152	0.465175	0.712693	1.80716	0.853723	0.446676	0.630967	up	no
MGG_04561	DNA repair family protein [Source:UniProtKB/TrEMBL;Acc:G4MRU2]	2.10811	0.517791	0.456877	0.592321	0.982877	0.873857	1.25876	0.332006	0.689762	0.82173	up	no
MGG_10460	Putative uncharacterized protein [Source:UniProtKB/TrEMBL;Acc:G4MY30]	181.986	219.753	187.972	12.9781	11.0927	11.5743	16.544	4.04823	5.85292e-125	1.42717e-121	up	yes
MGG_05269	G protein-coupled receptor [Source:UniProtKB/TrEMBL;Acc:G4N5N0]	9.92623	11.0161	13.6274	7.68067	9.03717	9.888	1.29933	0.377764	0.135198	0.270485	up	no
MGG_09397	Putative uncharacterized protein [Source:UniProtKB/TrEMBL;Acc:G4NHY7]	0	0	0.051336	0.108471	0	0	0.473269	-1.07927	0.730796	0.848559	down	no
MGG_12392	Pentafunctional AROM polypeptide [Source:UniProtKB/TrEMBL;Acc:G4MUI5]	0.224678	0.021763	0.129539	0.32802	0.418598	0.303198	0.358139	-1.48141	0.0384201	0.0998973	down	no
MGG_15050	Putative uncharacterized protein [Source:UniProtKB/TrEMBL;Acc:G4NKE1]	0.19035	0.057301	0.160438	0.105956	0.083401	0.788318	0.417408	-1.26047	0.205784	0.37056	down	no
MGG_15958	Putative uncharacterized protein [Source:UniProtKB/TrEMBL;Acc:G4MXA0]	4.29723	7.6944	6.64763	3.60578	5.57337	5.98458	1.2292	0.29772	0.592655	0.751853	up	no
MGG_10011	Polyketide synthase [Source:UniProtKB/TrEMBL;Acc:G4N9D3]	0.452232	1.41918	1.54445	0.063475	0.086829	0.05703	16.4752	4.04222	8.3775e-16	4.36489e-14	up	yes
MGG_01501	Putative uncharacterized protein [Source:UniProtKB/TrEMBL;Acc:G4MT06]	1.20542	1.56366	1.91231	1.10835	1.06531	1.29132	1.35107	0.434097	0.221969	0.393008	up	no
MGG_04880	Putative uncharacterized protein [Source:UniProtKB/TrEMBL;Acc:G4N2P9]	0.445177	0.749912	0.549686	0.981227	1.12762	0.376422	0.702046	-0.510362	0.265658	0.446314	down	no
MGG_14244	Putative uncharacterized protein [Source:UniProtKB/TrEMBL;Acc:G4NBN7]	8.52532	28.6412	36.1985	1.04477	2.21209	1.24264	16.3051	4.02725	3.93166e-14	1.69381e-12	up	yes
MGG_02876	Laccase-1 [Source:UniProtKB/TrEMBL;Acc:G5EGX4]	86.1109	21.4494	22.1942	33.9753	33.1335	31.8901	1.31067	0.3903	0.525633	0.697004	up	no
MGG_03131	DDHD domain-containing protein [Source:UniProtKB/TrEMBL;Acc:G4NAV6]	21.3307	15.1029	14.0349	23.7236	27.0323	23.8565	0.676408	-0.564034	0.0108912	0.0359172	down	no
MGG_15618	Putative uncharacterized protein [Source:UniProtKB/TrEMBL;Acc:G4MW26]	1.03358	0.964002	0.79318	1.20031	0.532575	1.06499	0.997456	-0.00367422	0.941841	0.967818	down	no
MGG_16447	Putative uncharacterized protein [Source:UniProtKB/TrEMBL;Acc:G4MPF2]	0.016626	0	0	0.037901	0.089372	0	0.130633	-2.93641	0.59312	0.751853	down	no
MGG_07500	Bilirubin oxidase [Source:UniProtKB/TrEMBL;Acc:G4N1N3]	19.6641	2.71146	3.29989	6.2692	4.92725	4.85497	1.59957	0.677687	0.356716	0.546686	up	no
MGG_02354	Putative uncharacterized protein [Source:UniProtKB/TrEMBL;Acc:G4MQX9]	0.23284	0.116183	0.100405	0.192227	0.173101	0.145908	0.879101	-0.185899	0.711341	0.836161	down	no
MGG_03454	Putative uncharacterized protein [Source:UniProtKB/TrEMBL;Acc:G4N8A7]	1.62372	0.424889	0.435389	0.313887	0.238616	0.272971	3.00918	1.58937	0.0244556	0.069324	up	no
MGG_08542	Putative uncharacterized protein [Source:UniProtKB/TrEMBL;Acc:G4N5V7]	0.060594	0.03425	0.089972	0.038671	0	0.033162	2.57286	1.36337	0.28721	0.470781	up	no
MGG_14559	Putative uncharacterized protein [Source:UniProtKB/TrEMBL;Acc:G4MPB9]	4.45103	5.08404	7.37045	6.21216	4.74304	6.54846	0.965828	-0.0501615	0.625843	0.775828	down	no
MGG_16327		0.169985	0.202921	0.239557	0	0.037648	0	16.2681	4.02398	0.0074109	0.0262809	up	yes
MGG_20152	NA	NA	NA	NA	NA	NA	NA	NA	NA	NA	NA	NA	NA
MGG_04121	Putative uncharacterized protein [Source:UniProtKB/TrEMBL;Acc:G4NIT6]	0.669526	1.33013	1.82027	1.07353	0.751185	1.45618	1.16429	0.219455	0.80853	0.897298	up	no
MGG_17322	Putative uncharacterized protein [Source:UniProtKB/TrEMBL;Acc:G4NCL0]	0	2.73104	0	4.40871	0	0	0.619463	-0.69091	0.841205	0.9185	down	no
MGG_14175	NA	NA	NA	NA	NA	NA	NA	NA	NA	NA	NA	NA	NA
MGG_07497	Averantin oxidoreductase [Source:UniProtKB/TrEMBL;Acc:G4N1M8]	9.5539	12.4603	11.9986	0.676887	1.18879	0.437102	14.7703	3.88463	2.59442e-25	3.63576e-23	up	yes
MGG_01363	Oxidoreductase [Source:UniProtKB/TrEMBL;Acc:G4MZ21]	1.90821	2.0795	2.2447	1.38071	1.25301	2.02006	1.33921	0.421387	0.275396	0.45738	up	no
MGG_00289	Amino-acid permease inda1 [Source:UniProtKB/TrEMBL;Acc:G4ND84]	472.035	374.929	485.6	546.939	578.306	551.727	0.794625	-0.331654	0.011717	0.0381679	down	no
MGG_06029	Putative uncharacterized protein [Source:UniProtKB/TrEMBL;Acc:G4N4V9]	0.647914	1.23679	1.12247	0.767275	1.24696	0.831936	1.05657	0.0793875	0.966386	0.979725	up	no
MGG_06619	Putative uncharacterized protein [Source:UniProtKB/TrEMBL;Acc:G4N613]	0.573868	0.238832	0.406104	0.85095	0.383625	0.964221	0.554305	-0.851248	0.0933097	0.202102	down	no
MGG_05789	Putative uncharacterized protein [Source:UniProtKB/TrEMBL;Acc:G4N0V3]	2.42654	3.39814	4.33273	0.314389	0.323482	0.064945	14.4524	3.85324	6.04634e-12	1.89018e-10	up	yes
MGG_15849	Putative uncharacterized protein [Source:UniProtKB/TrEMBL;Acc:G4MSN1]	1.11983	1.09321	0.780626	0	0	0.219218	13.6561	3.77148	0.0121151	0.0392221	up	yes
MGG_02120	Sterigmatocystin 8-O-methyltransferase [Source:UniProtKB/TrEMBL;Acc:G4MNR4]	2.1497	0.988455	1.34146	0.091614	0.141927	0.100606	13.4061	3.74482	3.00099e-13	1.15785e-11	up	yes
MGG_17128	Putative uncharacterized protein [Source:UniProtKB/TrEMBL;Acc:G4N9X5]	0.366526	0	0.257	0.61695	1.68557	0.88221	0.195786	-2.35265	0.0394413	0.102117	down	no
MGG_13977	Alkaline proteinase [Source:UniProtKB/TrEMBL;Acc:G4NAQ4]	2.20012	7.30757	10.1474	0.449504	0.530804	0.498543	13.2908	3.73236	9.56949e-14	4.02315e-12	up	yes
MGG_13275	Putative uncharacterized protein [Source:UniProtKB/TrEMBL;Acc:G4N408]	2066.07	2894.84	2368.93	204.884	158.702	220.658	12.5459	3.64914	2.08666e-59	1.4965e-56	up	yes
MGG_01767	Putative uncharacterized protein [Source:UniProtKB/TrEMBL;Acc:G4MVP5]	2.33978	2.32653	2.19496	1.33161	1.07333	1.76074	1.6471	0.719924	0.0230812	0.0662195	up	no
MGG_15630	Putative uncharacterized protein [Source:UniProtKB/TrEMBL;Acc:G4MWJ1]	3.54251	0.769499	0.726038	1.78106	1.43224	0	1.56787	0.64881	0.629265	0.778172	up	no
MGG_15900	Putative uncharacterized protein [Source:UniProtKB/TrEMBL;Acc:G4MUZ7]	0.604437	0.875476	1.10235	0.488905	0.403616	0.994063	1.36875	0.452858	0.507755	0.681089	up	no
MGG_03251	40S ribosomal protein S8 [Source:UniProtKB/TrEMBL;Acc:G4N9V2]	284.697	377.648	381.792	252.073	252.364	254.693	1.37544	0.459892	0.0152912	0.0474498	up	no
MGG_01829	Putative uncharacterized protein [Source:UniProtKB/TrEMBL;Acc:G4MW81]	0.301198	0.284015	0.323843	0.626724	0.308087	0.207531	0.795783	-0.329554	0.43376	0.619686	down	no
MGG_02783	Lactose permease [Source:UniProtKB/TrEMBL;Acc:G4NJ01]	0.352901	0.142153	0.170741	0.456952	0.662509	0.161091	0.519928	-0.943616	0.150788	0.294286	down	no
MGG_03493	Putative uncharacterized protein [Source:UniProtKB/TrEMBL;Acc:G4N808]	0.731516	2.84461	2.57548	0.961024	1.07814	1.46479	1.75562	0.811978	0.165947	0.31697	up	no
MGG_13875	Putative uncharacterized protein [Source:UniProtKB/TrEMBL;Acc:G4N1I9]	20.0482	30.1744	29.3086	2.37669	1.89486	2.06922	12.5428	3.64879	1.56977e-57	1.06326e-54	up	yes
MGG_09834	Catalase-peroxidase 2 [Source:UniProtKB/Swiss-Prot;Acc:A4QUT2]	54.474	270.19	240.835	82.1695	73.2837	77.3934	2.42863	1.28014	0.0173014	0.0523811	up	no
MGG_10555	Putative uncharacterized protein [Source:UniProtKB/TrEMBL;Acc:G5EHZ4]	0.759664	0.963027	0.456376	0	0.059005	0.119353	12.2174	3.61086	0.000382017	0.0021316	up	yes
MGG_15584	Putative uncharacterized protein [Source:UniProtKB/TrEMBL;Acc:G4MU98]	0.312151	0.365844	0.579476	0.644148	0.477334	0.941875	0.60943	-0.714468	0.263609	0.443973	down	no
MGG_16457	Putative uncharacterized protein [Source:UniProtKB/TrEMBL;Acc:G4MPJ1]	8.52961	9.80114	10.6907	8.74561	8.67113	8.73917	1.10956	0.149985	0.632049	0.780108	up	no
MGG_16624	Putative uncharacterized protein [Source:UniProtKB/TrEMBL;Acc:G4N0R3]	0	0.218928	0	0	0	0	729.76	9.51128	0.593404	0.751853	up	no
MGG_17418	NA	NA	NA	NA	NA	NA	NA	NA	NA	NA	NA	NA	NA
MGG_17991	Putative uncharacterized protein [Source:UniProtKB/TrEMBL;Acc:G5EGY3]	2.75478	3.78723	3.95605	4.62618	4.46418	4.12555	0.79435	-0.332153	0.276751	0.458943	down	no
MGG_20287	NA	NA	NA	NA	NA	NA	NA	NA	NA	NA	NA	NA	NA
MGG_16015	Putative uncharacterized protein [Source:UniProtKB/TrEMBL;Acc:G4MMW1]	0.770815	0.306735	0.653591	0.916616	0.678399	0.219061	0.954283	-0.0675117	0.812335	0.899708	down	no
MGG_09360	Endonuclease/exonuclease/phosphatase [Source:UniProtKB/TrEMBL;Acc:G4NI36]	0.061171	1.26172	0.364793	0.779706	0.175956	0.275053	1.3713	0.455547	0.707999	0.833822	up	no
MGG_20149	NA	NA	NA	NA	NA	NA	NA	NA	NA	NA	NA	NA	NA
MGG_16215	Putative uncharacterized protein [Source:UniProtKB/TrEMBL;Acc:G4MND7]	0	0.066383	0.167134	0.334567	0	0.070799	0.576065	-0.795698	0.69304	0.823771	down	no
MGG_10298	Putative uncharacterized protein [Source:UniProtKB/TrEMBL;Acc:G4NK26]	10.6299	0.573169	1.12772	5.74725	4.63036	5.44156	0.779487	-0.359404	0.744185	0.856214	down	no
MGG_17718	Putative uncharacterized protein [Source:UniProtKB/TrEMBL;Acc:G4NH09]	0.495747	0.68621	0.294893	0.835269	0.606317	0.289448	0.853161	-0.229111	0.613683	0.766283	down	no
MGG_00714	Putative uncharacterized protein [Source:UniProtKB/TrEMBL;Acc:G4NEY2]	0.396685	0.060939	0.364192	0.252954	0.342639	0.61259	0.680208	-0.555952	0.442615	0.627024	down	no
MGG_04583	Putative uncharacterized protein [Source:UniProtKB/TrEMBL;Acc:G4MRS7]	11.2556	1.37507	1.21908	0.221519	0.633246	0.279906	12.206	3.60952	4.90055e-05	0.000369724	up	yes
MGG_06716	Putative uncharacterized protein [Source:UniProtKB/TrEMBL;Acc:G4ML79]	11.9911	10.9421	11.5477	9.78913	10.19	10.5633	1.12895	0.174979	0.582549	0.745897	up	no
MGG_06986	Putative uncharacterized protein [Source:UniProtKB/TrEMBL;Acc:G4MNW8]	0.297857	0.468372	0.575716	0.593402	0.481064	0.697031	0.75752	-0.400643	0.264988	0.44555	down	no
MGG_16047	Putative uncharacterized protein [Source:UniProtKB/TrEMBL;Acc:G4MP71]	1.48428	2.89214	3.11417	3.06313	3.09577	3.13042	0.806366	-0.310494	0.212461	0.379646	down	no
MGG_05952	Putative uncharacterized protein [Source:UniProtKB/TrEMBL;Acc:G4N4B4]	0.13862	2.49078	2.24154	0.056693	0.241058	0.112146	11.8833	3.57087	0.000210405	0.00127182	up	yes
MGG_16879	Putative uncharacterized protein [Source:UniProtKB/TrEMBL;Acc:G4N504]	0	0	0.11579	0	0.122681	0.242918	0.316713	-1.65875	0.584282	0.747259	down	no
MGG_20292	NA	NA	NA	NA	NA	NA	NA	NA	NA	NA	NA	NA	NA
MGG_07560	Putative uncharacterized protein [Source:UniProtKB/TrEMBL;Acc:G4N253]	0.960674	0.037088	0.186061	0.693312	1.07712	0.744228	0.47077	-1.08691	0.242192	0.418126	down	no
MGG_14292	Leupeptin-inactivating enzyme 1 [Source:UniProtKB/TrEMBL;Acc:G4NIB4]	3.22664	1.73678	2.15745	0.13301	0.160686	0.308842	11.8181	3.56293	3.05831e-14	1.33645e-12	up	yes
MGG_16044	Putative uncharacterized protein [Source:UniProtKB/TrEMBL;Acc:G4MP52]	139.605	67.258	77.8039	9.03091	7.01569	9.00037	11.3653	3.50657	2.04247e-23	2.22338e-21	up	yes
MGG_01924	Benzoate 4-monooxygenase cytochrome P450 [Source:UniProtKB/TrEMBL;Acc:G4NG14]	0.23084	0.075534	0.175769	0.228892	0.257928	0.200424	0.70156	-0.511361	0.321916	0.511839	down	no
MGG_14597	Putative uncharacterized protein [Source:UniProtKB/TrEMBL;Acc:G4MP54]	327.59	520.503	541.981	37.8759	41.3838	44.8914	11.1966	3.48499	5.43022e-52	2.75855e-49	up	yes
MGG_07024	Putative uncharacterized protein [Source:UniProtKB/TrEMBL;Acc:G4MZN5]	290.229	542.577	523.04	43.7596	38.9721	40.5985	10.9936	3.4586	3.27812e-39	9.5159e-37	up	yes
MGG_14598	Putative uncharacterized protein [Source:UniProtKB/TrEMBL;Acc:G4MP53]	158.956	236.724	274.898	19.1197	22.1826	19.821	10.9709	3.45561	1.01038e-52	5.59935e-50	up	yes
MGG_15578	Putative uncharacterized protein [Source:UniProtKB/TrEMBL;Acc:G4MU77]	0.581772	0	0.28058	0.313581	0.52444	0.673778	0.570414	-0.809918	0.504818	0.679481	down	no
MGG_16713		0.70552	1.11076	1.58649	1.15455	0	0.545403	2.00169	1.00122	0.488936	0.667911	up	no
MGG_17569	Putative uncharacterized protein [Source:UniProtKB/TrEMBL;Acc:G4NFM9]	0	0	0	0.348314	0	0	0.000861292	-10.1812	0.441637	0.626105	down	no
MGG_17742	Putative uncharacterized protein [Source:UniProtKB/TrEMBL;Acc:G4NHH5]	1.4068	1.07109	1.1662	0.688032	1.88992	1.19558	0.965697	-0.0503574	0.871068	0.9354	down	no
MGG_10050	Putative uncharacterized protein [Source:UniProtKB/TrEMBL;Acc:G4N942]	1.3929	4.27324	5.76335	0.167171	0.124699	0.761856	10.8467	3.43919	6.1464e-06	5.92856e-05	up	yes
MGG_03562	Putative uncharacterized protein [Source:UniProtKB/TrEMBL;Acc:G4N7M9]	0.995685	1.13236	1.10075	1.3208	1.09885	1.4309	0.838527	-0.25407	0.10117	0.215667	down	no
MGG_18006	Putative uncharacterized protein [Source:UniProtKB/TrEMBL;Acc:G4NJI6]	0.311714	0.12043	0.204076	0.274253	0.099112	0.261737	1.00176	0.00253741	0.927669	0.963468	up	no
MGG_01963	Putative uncharacterized protein [Source:UniProtKB/TrEMBL;Acc:G4MLZ6]	0.761799	0.262271	0.155703	0.076269	0.032752	0	10.8215	3.43583	0.00592575	0.0219062	up	yes
MGG_14532		0	0.298823	0.161091	0	0.004413	0.356984	1.2726	0.34778	0.917809	0.95837	up	no
MGG_15356	Putative uncharacterized protein [Source:UniProtKB/TrEMBL;Acc:G4N662]	0	0	0	0	0.243806	0.138915	0.000783861	-10.3171	0.155466	0.301486	down	no
MGG_15809	Putative uncharacterized protein [Source:UniProtKB/TrEMBL;Acc:G4MXQ0]	24.0517	18.7175	16.1511	20.9991	20.408	20.3158	0.954595	-0.06704	0.557551	0.726904	down	no
MGG_17791	Putative uncharacterized protein [Source:UniProtKB/TrEMBL;Acc:G4NHZ9]	2.80083	1.46743	0.96344	1.19521	0.884444	2.54946	1.13017	0.176545	0.859698	0.930939	up	no
MGG_17957	Putative uncharacterized protein [Source:UniProtKB/TrEMBL;Acc:G4NIX2]	1.22773	2.51417	3.09707	2.2694	1.27973	1.34196	1.39825	0.483625	0.486216	0.665613	up	no
MGG_18138	NA	NA	NA	NA	NA	NA	NA	NA	NA	NA	NA	NA	NA
MGG_11927	3-oxoacyl- [Source:UniProtKB/TrEMBL;]	0.098639	0.073931	0.145269	0.212284	0.182283	0.298618	0.45852	-1.12494	0.137756	0.274369	down	no
MGG_03027	BTB/POZ domain-containing protein 3 [Source:UniProtKB/TrEMBL;Acc:G4NKT9]	2.14705	2.5716	3.45348	2.14814	2.59552	2.27722	1.16398	0.219061	0.584584	0.747561	up	no
MGG_01700	Cytochrome P450 monooxygenase [Source:UniProtKB/TrEMBL;Acc:G4MUV7]	0.503473	0.498653	0.79094	0.656243	0.87681	0.727118	0.793332	-0.334003	0.19671	0.358912	down	no
MGG_04715	Putative uncharacterized protein [Source:UniProtKB/TrEMBL;Acc:G4MR83]	24.2907	21.7567	18.1305	14.7899	15.1962	17.8516	1.34158	0.423929	0.162259	0.311783	up	no
MGG_08789	Putative uncharacterized protein [Source:UniProtKB/TrEMBL;Acc:G4NFK9]	0.658417	1.97859	0.971719	0.106037	0.233137	0	10.6397	3.41139	0.00088076	0.00436868	up	yes
MGG_16882	Putative uncharacterized protein [Source:UniProtKB/TrEMBL;Acc:G4N524]	0.900593	1.8756	1.84177	1.26597	0	1.32866	1.77982	0.83173	0.538204	0.709613	up	no
MGG_14198	Putative uncharacterized protein [Source:UniProtKB/TrEMBL;Acc:G4NK92]	6.99754	10.8899	17.7742	1.53447	1.11498	0.818215	10.2841	3.36234	6.71293e-17	3.94878e-15	up	yes
MGG_10868	Putative uncharacterized protein [Source:UniProtKB/TrEMBL;Acc:G4MXY6]	7.10155	15.5456	18.3864	1.54498	0.99004	1.55342	10.0365	3.32718	2.91594e-18	1.97506e-16	up	yes
MGG_17657	NA	NA	NA	NA	NA	NA	NA	NA	NA	NA	NA	NA	NA
MGG_20130	NA	NA	NA	NA	NA	NA	NA	NA	NA	NA	NA	NA	NA
MGG_06520	Putative uncharacterized protein [Source:UniProtKB/TrEMBL;Acc:G4N6P5]	5.92822	7.32165	6.92196	7.02445	8.16685	7.20212	0.900793	-0.150733	0.211517	0.378291	down	no
MGG_08711	Carboxypeptidase A2 [Source:UniProtKB/TrEMBL;Acc:G4NFU2]	1.4039	1.29927	1.24965	0.971594	0.62856	1.06166	1.48501	0.57047	0.111131	0.232364	up	no
MGG_15824	Putative uncharacterized protein [Source:UniProtKB/TrEMBL;Acc:G4MYS4]	3.69759	2.71263	2.73565	5.12891	4.07388	3.54837	0.717258	-0.479436	0.0549443	0.133204	down	no
MGG_07970	Putative uncharacterized protein [Source:UniProtKB/TrEMBL;Acc:G4N2W1]	0.43545	0.638886	0.809595	0.350296	0.404911	0.236224	1.90021	0.926162	0.0452862	0.114171	up	no
MGG_03413	Putative uncharacterized protein [Source:UniProtKB/TrEMBL;Acc:G4N8L3]	7.97025	7.06829	7.85339	7.16906	5.35532	6.88822	1.17923	0.237845	0.427553	0.613819	up	no
MGG_09605	Putative uncharacterized protein [Source:UniProtKB/TrEMBL;Acc:G4NL96]	1.03274	4.4077	2.59205	0.323636	0.187366	0.296311	9.94965	3.31465	1.89261e-06	2.092e-05	up	yes
MGG_14068	FAD dependent oxidoreductase [Source:UniProtKB/TrEMBL;Acc:G4MYI0]	10.2435	1.09558	0.807305	1.07878	1.38543	1.15148	3.35936	1.74819	0.0413349	0.106141	up	no
MGG_14864	Putative uncharacterized protein [Source:UniProtKB/TrEMBL;Acc:G4N630]	0.324426	0.756769	0.533014	0.77147	0.562407	0.633902	0.82032	-0.285741	0.432124	0.617855	down	no
MGG_15134	Putative uncharacterized protein [Source:UniProtKB/TrEMBL;Acc:G4N4Q5]	2.30286	1.79543	1.54145	2.22251	1.94907	1.06882	1.07621	0.105954	0.925736	0.962708	up	no
MGG_16293		0.434567	0.341849	0.33965	0.308528	0.778672	0.519563	0.694605	-0.525735	0.357566	0.547153	down	no
MGG_02466	V-type proton ATPase proteolipid subunit [Source:UniProtKB/TrEMBL;Acc:G4MRX9]	359.821	441.348	413.999	368.636	360.441	349.634	1.1265	0.171849	0.511457	0.68426	up	no
MGG_16617	Putative uncharacterized protein [Source:UniProtKB/TrEMBL;Acc:G4N0P2]	0.76909	0.747604	0.356081	0.712546	0.483719	0.922008	0.884105	-0.177711	0.632516	0.780215	down	no
MGG_16965	Putative uncharacterized protein [Source:UniProtKB/TrEMBL;Acc:G4N2F4]	2.08029	1.02842	0.580148	0.847342	1.56194	1.56154	0.928994	-0.106258	0.770033	0.870491	down	no
MGG_03258	Molybdopterin biosynthesis protein moeA [Source:UniProtKB/TrEMBL;Acc:G4N9U4]	0.718298	0.12007	0.132495	0.148685	0.464606	0.206939	1.18365	0.243239	0.840864	0.918292	up	no
MGG_16328	Putative uncharacterized protein [Source:UniProtKB/TrEMBL;Acc:G4MKG7]	3.65346	2.04472	1.60126	0.355642	0.218329	0.175669	9.73726	3.28352	6.29305e-08	9.39105e-07	up	yes
MGG_11615	Putative uncharacterized protein [Source:UniProtKB/TrEMBL;Acc:G4NDA2]	1.2216	1.03915	1.0901	0.87618	1.79254	2.45241	0.654319	-0.611933	0.122355	0.251305	down	no
MGG_12863	Putative uncharacterized protein [Source:UniProtKB/TrEMBL;Acc:G4N868]	0.277544	0.111834	0.168127	0.553756	0.272863	0.707555	0.363391	-1.46041	0.0178193	0.0535897	down	no
MGG_13448	Putative uncharacterized protein [Source:UniProtKB/TrEMBL;Acc:G4N3C0]	0.406605	0.63457	0.423532	0.18241	0	0.255511	3.34468	1.74187	0.10848	0.227757	up	no
MGG_15246	Putative uncharacterized protein [Source:UniProtKB/TrEMBL;Acc:G4N0K9]	0.850719	0.361628	0.729371	1.02447	0.894087	1.11863	0.639314	-0.645404	0.111462	0.232896	down	no
MGG_15542	Putative uncharacterized protein [Source:UniProtKB/TrEMBL;Acc:G4MSD9]	0.032489	0	0	0.120805	0	0	0.268938	-1.89466	0.673213	0.81037	down	no
MGG_08933	Putative uncharacterized protein [Source:UniProtKB/TrEMBL;Acc:G4MW03]	0.030838	0.180514	0.257788	0.007584	0.000432	0.04144	9.48601	3.2458	0.0147607	0.0460968	up	yes
MGG_13715	Beta-lactamase [Source:UniProtKB/TrEMBL;Acc:G4MNS6]	14.9409	44.8521	38.8173	4.1643	2.84323	3.58802	9.30677	3.21828	4.65464e-15	2.23423e-13	up	yes
MGG_07198	Putative uncharacterized protein [Source:UniProtKB/TrEMBL;Acc:G4MTP2]	6.46898	7.96296	9.11992	8.31363	9.66024	8.97674	0.87389	-0.194477	0.0911391	0.198069	down	no
MGG_03833	Putative uncharacterized protein [Source:UniProtKB/TrEMBL;Acc:G4NHI2]	0.035505	0	0	0	0	0	118.35	6.88692	0.502715	0.677398	up	no
MGG_04922	Alpha-N-arabinofuranosidase 2 [Source:UniProtKB/TrEMBL;Acc:G4N350]	0.683235	0.559056	0.74181	0.668128	0.699491	0.719916	0.950452	-0.0733149	0.566928	0.734926	down	no
MGG_11472	Putative uncharacterized protein [Source:UniProtKB/TrEMBL;Acc:G4NDP2]	0	0.207443	0.210638	0.143765	0.278836	0.697351	0.373303	-1.42158	0.255383	0.434315	down	no
MGG_15558	Putative uncharacterized protein [Source:UniProtKB/TrEMBL;Acc:G4MTC6]	0	0	0	0.367024	0.640815	0	0.000297667	-11.714	0.125247	0.255908	down	no
MGG_18034	Putative uncharacterized protein [Source:UniProtKB/TrEMBL;Acc:G4NK47]	0.094665	0.390668	0.270729	0.117149	0.55749	0	1.12069	0.164389	0.933094	0.963583	up	no
MGG_20193	NA	NA	NA	NA	NA	NA	NA	NA	NA	NA	NA	NA	NA
MGG_20273	NA	NA	NA	NA	NA	NA	NA	NA	NA	NA	NA	NA	NA
MGG_17245	Putative uncharacterized protein [Source:UniProtKB/TrEMBL;Acc:G4N9C0]	2.86071	3.31733	4.23391	0.235297	2.05174	0.694209	3.49249	1.80426	0.0213867	0.0623946	up	no
MGG_01830	Putative uncharacterized protein [Source:UniProtKB/TrEMBL;Acc:G4MW82]	0	0	0.152152	0.116836	0	0.119699	0.643254	-0.63654	0.750988	0.857008	down	no
MGG_07219	Conidial yellow pigment biosynthesis polyketide synthase [Source:UniProtKB/TrEMBL;Acc:G4MU27]	12.3369	1.97794	2.47292	5.54457	5.60262	5.41597	1.01356	0.0194304	0.97731	0.986371	up	no
MGG_13262	FAD binding domain-containing protein [Source:UniProtKB/TrEMBL;Acc:G4N419]	0.1728	0.432052	0.342197	0	0.044793	0.057067	9.29756	3.21685	0.00180366	0.00804913	up	yes
MGG_10409	Putative uncharacterized protein [Source:UniProtKB/TrEMBL;Acc:G4NGA3]	4.18038	5.71401	7.76518	4.0926	2.81315	3.72005	1.66195	0.732879	0.0300094	0.0819062	up	no
MGG_02256	FAD binding domain-containing protein [Source:UniProtKB/TrEMBL;Acc:G4MQ22]	1.01215	4.99677	3.82962	0.172567	0.349248	0.543934	9.23157	3.20658	1.09604e-06	1.28861e-05	up	yes
MGG_16881	Putative uncharacterized protein [Source:UniProtKB/TrEMBL;Acc:G4N515]	0	0.123634	0	0	0.386257	0.221925	0.203285	-2.29843	0.416532	0.60301	down	no
MGG_01870	Putative uncharacterized protein [Source:UniProtKB/TrEMBL;Acc:G4MWM9]	3.91227	10.8494	10.4488	1.34031	0.630237	0.791727	9.12671	3.19009	9.928e-12	3.00353e-10	up	yes
MGG_20148	NA	NA	NA	NA	NA	NA	NA	NA	NA	NA	NA	NA	NA
MGG_16825	Putative uncharacterized protein [Source:UniProtKB/TrEMBL;Acc:G4N341]	4.10451	1.29758	2.24277	5.31766	4.12533	4.80932	0.536395	-0.898634	0.0276092	0.0765897	down	no
MGG_16635	Putative uncharacterized protein [Source:UniProtKB/TrEMBL;Acc:G4N148]	0.200335	0.258336	0.570494	0.061393	0	0.05169	9.10097	3.18602	0.0106827	0.0353825	up	yes
MGG_20295	NA	NA	NA	NA	NA	NA	NA	NA	NA	NA	NA	NA	NA
MGG_07251	Putative uncharacterized protein [Source:UniProtKB/TrEMBL;Acc:G4MUH2]	1.11088	1.31181	0.986697	1.02753	1.67816	2.02991	0.719948	-0.474035	0.160753	0.309744	down	no
MGG_15898		50.0912	27.388	23.5787	44.6259	49.1631	40.6005	0.751978	-0.411238	0.181998	0.339285	down	no
MGG_20098	NA	NA	NA	NA	NA	NA	NA	NA	NA	NA	NA	NA	NA
MGG_14232	Nitrate reductase 1 [Source:UniProtKB/TrEMBL;Acc:G4NBV4]	28.2985	50.2182	49.2677	5.09267	4.42543	4.59878	9.05189	3.17822	1.22055e-35	3.10019e-33	up	yes
MGG_07594	Putative uncharacterized protein [Source:UniProtKB/TrEMBL;Acc:G4N2J5]	2.56609	8.29625	9.86045	0.677719	0.703103	1.00797	8.675	3.11686	3.30664e-09	6.56589e-08	up	yes
MGG_17264	Putative uncharacterized protein [Source:UniProtKB/TrEMBL;Acc:G4N9Q0]	2.31894	2.22702	2.74223	2.19282	3.22459	2.50563	0.919873	-0.120493	0.390443	0.578687	down	no
MGG_03020	Putative uncharacterized protein [Source:UniProtKB/TrEMBL;Acc:G5EGY5]	0.21369	0.151072	0.124477	0.20602	0.441146	0.16102	0.605354	-0.724148	0.250877	0.428988	down	no
MGG_05022	Putative uncharacterized protein [Source:UniProtKB/TrEMBL;Acc:G4N3U8]	1.43192	0.804652	0.917613	1.73662	1.80138	1.45309	0.631963	-0.662087	0.0506581	0.125228	down	no
MGG_12415	Putative uncharacterized protein [Source:UniProtKB/TrEMBL;Acc:G4MVG0]	0.719771	4.73381	5.40031	0.442115	0.435221	0.385064	8.59782	3.10397	1.74137e-05	0.000148467	up	yes
MGG_09852	Sugar transporter STL1 [Source:UniProtKB/TrEMBL;Acc:G4NIF8]	19.7079	41.8357	44.4639	4.23977	3.72167	4.41835	8.56295	3.09811	8.10139e-22	7.90177e-20	up	yes
MGG_12678	Glucan endo-1,3-alpha-glucosidase agn1 [Source:UniProtKB/TrEMBL;Acc:G4NK70]	1.53902	3.76	3.48922	0.538688	0.222237	0.270467	8.52076	3.09098	1.34189e-09	2.8602e-08	up	yes
MGG_01396	Periplasmic beta-glucosidase [Source:UniProtKB/TrEMBL;Acc:G4MZH4]	0.140726	0.245725	0.35436	0.455502	0.539488	0.318756	0.563892	-0.826509	0.0343975	0.091367	down	no
MGG_16151	Putative uncharacterized protein [Source:UniProtKB/TrEMBL;Acc:G4MKR8]	0	0	0	0	0.413669	0	0.000725218	-10.4293	0.259896	0.439236	down	no
MGG_17117	Putative uncharacterized protein [Source:UniProtKB/TrEMBL;Acc:G4N992]	0.274374	0.398763	0.442128	0.511528	0.567319	0.693286	0.629335	-0.6681	0.28156	0.464328	down	no
MGG_17225	Putative uncharacterized protein [Source:UniProtKB/TrEMBL;Acc:G4N8Z5]	0	0	0	0.159995	0	0.30486	0.000645363	-10.5976	0.166633	0.317784	down	no
MGG_03907	Putative uncharacterized protein [Source:UniProtKB/TrEMBL;Acc:G4NH90]	36.8519	53.1178	50.1056	52.2159	50.1893	48.7142	0.926918	-0.109486	0.257344	0.436602	down	no
MGG_03817	Metalloprotease 1 [Source:UniProtKB/TrEMBL;Acc:G4NHJ9]	9.44756	5.3468	4.22906	7.83673	6.41168	8.184	0.848033	-0.237808	0.415097	0.601836	down	no
MGG_06483	ATP-dependent RNA helicase DBP8 [Source:UniProtKB/Swiss-Prot;Acc:A4R8G3]	6.64921	5.97196	7.62989	6.86645	6.21469	7.24143	0.996482	-0.00508486	0.587353	0.749451	down	no
MGG_15073	Putative uncharacterized protein [Source:UniProtKB/TrEMBL;Acc:G4MSM3]	1.60404	1.96498	1.67849	1.41989	1.10318	2.74828	0.995478	-0.00653865	0.82556	0.907544	down	no
MGG_05612	Putative uncharacterized protein [Source:UniProtKB/TrEMBL;Acc:G4MN71]	0.144828	0	0.066565	0.222478	0.683815	0.18682	0.193386	-2.37044	0.0584343	0.139967	down	no
MGG_10912	Mycocerosic acid synthase [Source:UniProtKB/TrEMBL;Acc:G4N296]	0.224325	0.177091	0.215878	0.032236	0.015665	0.024583	8.51628	3.09022	5.87815e-12	1.84232e-10	up	yes
MGG_02073	Putative uncharacterized protein [Source:UniProtKB/TrEMBL;Acc:G4MNA4]	1.11885	1.08455	0.402804	0.193631	0.51914	0.671755	1.88238	0.912561	0.269124	0.450461	up	no
MGG_16552	Putative uncharacterized protein [Source:UniProtKB/TrEMBL;Acc:G4MLI7]	5.39915	3.16006	2.90193	0.588261	0.460126	0.302051	8.48698	3.08525	4.63067e-10	1.05527e-08	up	yes
MGG_04010	Putative uncharacterized protein [Source:UniProtKB/TrEMBL;Acc:G4NGW3]	52.5346	32.9156	47.097	40.0459	39.4645	40.554	1.10397	0.142697	0.795166	0.887952	up	no
MGG_09130	NA	NA	NA	NA	NA	NA	NA	NA	NA	NA	NA	NA	NA
MGG_13774	Putative uncharacterized protein [Source:UniProtKB/TrEMBL;Acc:G4MR90]	14.504	18.3367	20.1846	13.6113	14.7945	12.9041	1.2836	0.360195	0.113648	0.236692	up	no
MGG_02968	Putative uncharacterized protein [Source:UniProtKB/TrEMBL;Acc:G4NLA5]	19.9273	22.1297	11.7871	1.874	2.16004	2.43468	8.32376	3.05723	1.14462e-18	8.02022e-17	up	yes
MGG_15240	Putative uncharacterized protein [Source:UniProtKB/TrEMBL;Acc:G4N3Z5]	0.753702	1.16977	1.81957	0.889056	0.857163	1.68393	1.09122	0.125939	0.980886	0.98878	up	no
MGG_15639	Putative uncharacterized protein [Source:UniProtKB/TrEMBL;Acc:G4MWZ4]	0.097626	0.436725	0.320799	0.162	0.883213	0.728273	0.482186	-1.05234	0.252454	0.430659	down	no
MGG_15428	Para-nitrobenzyl esterase [Source:UniProtKB/TrEMBL;Acc:G4NIL3]	1.56717	5.47008	6.69375	0.409742	0.62053	0.630986	8.26543	3.04709	1.44828e-08	2.5153e-07	up	yes
MGG_06094	DNA repair protein RAD5 [Source:UniProtKB/TrEMBL;Acc:G4N594]	2.47	1.16467	1.45713	0.951007	1.29087	1.40537	1.39606	0.481365	0.27892	0.461222	up	no
MGG_05889	Lactose permease [Source:UniProtKB/TrEMBL;Acc:G4N3Y6]	0.852374	0.512447	0.40336	0.881185	1.00164	1.39071	0.540145	-0.888582	0.0224224	0.0648112	down	no
MGG_10202	3-oxoacyl- [Source:UniProtKB/TrEMBL;]	1.80451	2.13099	2.35986	3.16874	2.39369	1.43023	0.900282	-0.151551	0.470001	0.651684	down	no
MGG_08086	Putative uncharacterized protein [Source:UniProtKB/TrEMBL;Acc:G4MY99]	19.8343	1.47484	1.75982	0.68275	0.870685	1.24013	8.2579	3.04577	0.0011017	0.00532167	up	yes
MGG_06225	Putative uncharacterized protein [Source:UniProtKB/TrEMBL;Acc:G4N8Q0]	77.4449	169.286	165.913	15.805	13.6849	21.5631	8.08267	3.01483	1.58999e-17	9.74131e-16	up	yes
MGG_03765	7-dehydrocholesterol reductase [Source:UniProtKB/TrEMBL;Acc:G4NHP6]	857.286	1268.56	1296.57	144.121	150.872	135.897	7.94267	2.98962	2.88492e-52	1.52926e-49	up	yes
MGG_02670	Putative uncharacterized protein [Source:UniProtKB/TrEMBL;Acc:G4NJE7]	0.242311	0.364171	0.276926	0.429723	0.221198	0.29608	0.932848	-0.100286	0.620119	0.771478	down	no
MGG_02794	Putative uncharacterized protein [Source:UniProtKB/TrEMBL;Acc:G5EI00]	14.9728	19.6052	18.5375	22.0648	24.0272	21.7531	0.782894	-0.353111	0.00507181	0.0192694	down	no
MGG_05429	Putative uncharacterized protein [Source:UniProtKB/TrEMBL;Acc:G4MLE7]	0.76374	0.126944	0.0877729	0.334477	0.704073	0.375523	0.691942	-0.531276	0.547082	0.718443	down	no
MGG_02694	Putative uncharacterized protein [Source:UniProtKB/TrEMBL;Acc:G5EH98]	0.970496	0.97056	0.755676	0.783243	1.15238	1.29096	0.835785	-0.258796	0.306032	0.493603	down	no
MGG_05418	Putative uncharacterized protein [Source:UniProtKB/TrEMBL;Acc:G4MLD6]	0.832876	1.98769	1.17922	0.279581	0.087976	0.138622	7.90191	2.9822	8.50441e-06	7.89085e-05	up	yes
MGG_08632	Putative uncharacterized protein [Source:UniProtKB/TrEMBL;Acc:G4ML23]	13.8473	16.4515	16.0342	11.3731	10.9549	11.6416	1.36396	0.4478	0.00691511	0.0248176	up	no
MGG_01842	Putative uncharacterized protein [Source:UniProtKB/TrEMBL;Acc:G4MW95]	9.05367	12.2724	14.2304	10.1496	10.0017	8.71953	1.23157	0.300496	0.296582	0.482253	up	no
MGG_13076	Putative uncharacterized protein [Source:UniProtKB/TrEMBL;Acc:G4MLU7]	0.259912	0.842513	2.72425	0.328412	0.058246	0.108245	7.73217	2.95087	0.00344826	0.0139579	up	yes
MGG_16012	Putative uncharacterized protein [Source:UniProtKB/TrEMBL;Acc:G4MMV4]	7.45132	1.20448	2.27204	4.38284	3.67026	4.26388	0.887217	-0.172641	0.727367	0.845996	down	no
MGG_17417	Putative uncharacterized protein [Source:UniProtKB/TrEMBL;Acc:G4NBA1]	0	0	0.16242	0	0	0	541.4	9.08055	0.627964	0.777241	up	no
MGG_20357	NA	NA	NA	NA	NA	NA	NA	NA	NA	NA	NA	NA	NA
MGG_16368	Putative uncharacterized protein [Source:UniProtKB/TrEMBL;Acc:G4MLT4]	0.001786	0.001727	0	0.001965	0.001854	0.002794	0.531226	-0.912601	0.707364	0.833254	down	no
MGG_03110	Putative uncharacterized protein [Source:UniProtKB/TrEMBL;Acc:G5EI72]	4.74167	16.8873	19.9651	1.90562	1.7437	1.85404	7.55793	2.91799	1.74497e-09	3.5816e-08	up	yes
MGG_01495	Putative uncharacterized protein [Source:UniProtKB/TrEMBL;Acc:G4MSZ3]	36.3748	3.10738	4.27934	1.57529	1.54131	2.71162	7.50856	2.90854	0.000764129	0.00386684	up	yes
MGG_16865	Putative uncharacterized protein [Source:UniProtKB/TrEMBL;Acc:G4N4E0]	0.600333	0.834174	1.05494	1.16468	1.13589	1.255	0.700154	-0.514256	0.265533	0.446166	down	no
MGG_17812	Putative uncharacterized protein [Source:UniProtKB/TrEMBL;Acc:G4NI74]	4.03809	1.04022	1.27626	4.38385	2.93095	3.58761	0.582859	-0.778782	0.131276	0.264679	down	no
MGG_01328	Endoglucanase [Source:UniProtKB/TrEMBL;Acc:G4MYM0]	7.72094	5.78728	7.3479	8.26946	9.34863	5.70224	0.894332	-0.161118	0.382307	0.570719	down	no
MGG_03898	Putative uncharacterized protein [Source:UniProtKB/TrEMBL;Acc:G4NHA1]	0.297245	0.461289	0.32255	0.507066	0.60956	0.709533	0.591999	-0.756334	0.0223374	0.0646269	down	no
MGG_04404	Pisatin demethylase [Source:UniProtKB/TrEMBL;Acc:G4MKN0]	0.121191	0.060248	0.053604	0.247307	0.237519	0.112928	0.39321	-1.34663	0.0626987	0.147743	down	no
MGG_02645	Putative uncharacterized protein [Source:UniProtKB/TrEMBL;Acc:G5EHM0]	131.976	124.247	109.972	18.1489	14.5213	16.1202	7.50548	2.90794	1.43155e-45	5.63014e-43	up	yes
MGG_04961	Putative uncharacterized protein [Source:UniProtKB/TrEMBL;Acc:G4N3H5]	10.4908	30.4561	37.9983	3.30542	3.11794	4.42143	7.27955	2.86385	1.21042e-10	3.06808e-09	up	yes
MGG_11870	Putative uncharacterized protein [Source:UniProtKB/TrEMBL;Acc:G4ML73]	64.0377	119.698	141.422	14.9871	13.6816	16.1765	7.25067	2.85811	1.38797e-21	1.28198e-19	up	yes
MGG_16055	Putative uncharacterized protein [Source:UniProtKB/TrEMBL;Acc:G4MP86]	0.682015	0.189745	0.243802	1.08077	0.20173	0.581735	0.598403	-0.740811	0.368058	0.55709	down	no
MGG_16224	Putative uncharacterized protein [Source:UniProtKB/TrEMBL;Acc:G4MNH2]	0.211119	0	0.281445	0.210213	0.326126	0.353782	0.553367	-0.85369	0.559291	0.728409	down	no
MGG_16246	Putative uncharacterized protein [Source:UniProtKB/TrEMBL;Acc:G4MPR6]	0.277773	0	0.255957	0.585287	0.146886	0	0.728967	-0.456074	0.775139	0.873428	down	no
MGG_05746	Multidrug resistance protein 1 [Source:UniProtKB/TrEMBL;Acc:G4MPW2]	8.40556	6.92499	8.20559	8.75248	9.60722	8.75503	0.868021	-0.204199	0.0761371	0.172572	down	no
MGG_01652	Putative uncharacterized protein [Source:UniProtKB/TrEMBL;Acc:G4MUE4]	5.30467	9.90351	9.55648	7.42982	7.4965	6.58538	1.15122	0.203161	0.691336	0.822479	up	no
MGG_16330	Putative uncharacterized protein [Source:UniProtKB/TrEMBL;Acc:G4MKI1]	0.125617	0.297845	0.390983	1.19077	0.369584	0.332887	0.430184	-1.21697	0.273906	0.455961	down	no
MGG_16504	Putative uncharacterized protein [Source:UniProtKB/TrEMBL;Acc:G4MQW8]	1.36833	1.21819	2.39613	2.51266	1.59167	1.28797	0.924029	-0.11399	0.744183	0.856214	down	no
MGG_07526	Replication factor C subunit 4 [Source:UniProtKB/TrEMBL;Acc:G4N1R0]	2.58257	1.46097	2.66486	2.71486	2.87488	2.20208	0.860955	-0.21599	0.344351	0.534139	down	no
MGG_13809	Cellobiose dehydrogenase [Source:UniProtKB/TrEMBL;Acc:G4MS69]	1.02256	1.01537	1.31171	0.725372	0.415851	0.77864	1.74473	0.803003	0.0272841	0.0759471	up	no
MGG_13711	Putative uncharacterized protein [Source:UniProtKB/TrEMBL;Acc:G4MNR2]	4.86502	8.38989	13.6647	1.48321	0.736946	1.49995	7.23624	2.85524	3.24583e-10	7.66921e-09	up	yes
MGG_09252	Putative uncharacterized protein [Source:UniProtKB/TrEMBL;Acc:G4MQ77]	9.2355	17.4029	17.1997	1.74011	1.69524	2.6827	7.16535	2.84104	5.17179e-15	2.46306e-13	up	yes
MGG_01974	Putative uncharacterized protein [Source:UniProtKB/TrEMBL;Acc:G4MMB4]	0.465657	0.752609	0.383262	0.589807	0.703188	0.442487	0.922815	-0.115887	0.656456	0.799153	down	no
MGG_04929	Putative uncharacterized protein [Source:UniProtKB/TrEMBL;Acc:G4N357]	31.5682	23.0861	34.306	27.7649	32.7067	29.7756	0.98574	-0.0207207	0.605829	0.761604	down	no
MGG_01315	Putative uncharacterized protein [Source:UniProtKB/TrEMBL;Acc:G4MYK8]	4.59795	4.60002	7.85495	4.92563	4.96595	4.85602	1.15632	0.209539	0.657923	0.799914	up	no
MGG_11288	Putative uncharacterized protein [Source:UniProtKB/TrEMBL;Acc:G4MW42]	0.735763	1.0849	0.87517	0.439638	0.71743	0.122799	2.10634	1.07474	0.0950381	0.205342	up	no
MGG_00981	Aspartic endopeptidase [Source:UniProtKB/TrEMBL;Acc:G4ND42]	5.87739	8.08198	8.08788	7.09282	6.39529	6.7267	1.09065	0.125187	0.85076	0.925039	up	no
MGG_02947	Putative uncharacterized protein [Source:UniProtKB/TrEMBL;Acc:G4NLD3]	1.28805	1.01113	0.633812	1.44828	1.26079	1.26418	0.738184	-0.437948	0.180136	0.3371	down	no
MGG_03171	Putative uncharacterized protein [Source:UniProtKB/TrEMBL;Acc:G4NAF5]	5.17081	5.4899	5.81882	6.68184	6.61504	5.12152	0.894731	-0.160474	0.162873	0.312568	down	no
MGG_07490	Putative uncharacterized protein [Source:UniProtKB/TrEMBL;Acc:G4N1M0]	4.58339	9.03207	12.0748	1.50243	1.37918	0.774691	7.02632	2.81277	4.20072e-10	9.60885e-09	up	yes
MGG_10803	Putative uncharacterized protein [Source:UniProtKB/TrEMBL;Acc:G4MVI7]	0	0.076754	0	0	0.142802	0.172565	0.24338	-2.03872	0.372457	0.561101	down	no
MGG_07807	Putative uncharacterized protein [Source:UniProtKB/TrEMBL;Acc:G4N141]	1.13257	2.61787	2.51474	0.160916	0.335218	0.406158	6.94362	2.79569	1.62365e-06	1.82448e-05	up	yes
MGG_08341	Putative uncharacterized protein [Source:UniProtKB/TrEMBL;Acc:G4MWF6]	4.32159	6.57991	8.84119	4.60332	5.65554	5.51781	1.25139	0.323526	0.429751	0.615604	up	no
MGG_15444	Putative uncharacterized protein [Source:UniProtKB/TrEMBL;Acc:G4NJT4]	2.54621	2.13551	2.43636	0.459001	0	0.574123	6.88985	2.78447	0.00382391	0.0152108	up	yes
MGG_20190	NA	NA	NA	NA	NA	NA	NA	NA	NA	NA	NA	NA	NA
MGG_16704	Putative uncharacterized protein [Source:UniProtKB/TrEMBL;Acc:G4N3P1]	1.01568	7.01652	6.51281	5.36429	5.52922	4.16925	0.965627	-0.050462	0.796372	0.889055	down	no
MGG_13308	Guanine deaminase [Source:UniProtKB/TrEMBL;Acc:G4N0H7]	1.33964	3.05711	3.30519	0.327217	0.37278	0.423749	6.85381	2.77691	2.12045e-11	6.04031e-10	up	yes
MGG_00133	Siderophore iron transporter mirC [Source:UniProtKB/TrEMBL;Acc:G4NE87]	55.6305	18.2024	22.9212	35.6819	36.7174	34.5821	0.904401	-0.144966	0.646123	0.791633	down	no
MGG_01413	Putative uncharacterized protein [Source:UniProtKB/TrEMBL;Acc:G4MZJ3]	0.665224	1.3326	0.545907	0.168649	0.157233	0.054257	6.69159	2.74235	0.00639311	0.0233089	up	yes
MGG_09247	Putative uncharacterized protein [Source:UniProtKB/TrEMBL;Acc:G4MQ69]	177.629	325.129	275.742	39.8806	38.597	39.7614	6.58412	2.71899	1.02708e-27	1.64765e-25	up	yes
MGG_04928	Putative uncharacterized protein [Source:UniProtKB/TrEMBL;Acc:G4N356]	0	0	0.145884	0.035248	0.051729	0	1.67727	0.746116	0.947649	0.970447	up	no
MGG_05737	Putative uncharacterized protein [Source:UniProtKB/TrEMBL;Acc:G4MPJ3]	140.908	187.454	186.398	118.71	125.175	122.484	1.40503	0.490601	0.0110633	0.0364157	up	no
MGG_06597	Putative uncharacterized protein [Source:UniProtKB/TrEMBL;Acc:G4N690]	0.396038	0.790521	0.800311	0.835608	0.960774	1.02242	0.704862	-0.504587	0.0838376	0.185609	down	no
MGG_08020	Endoglucanase-4 [Source:UniProtKB/TrEMBL;Acc:G4MX68]	0.183909	0.685761	1.01674	0.757301	0.476977	0.574715	1.04279	0.0604534	0.934136	0.963615	up	no
MGG_02581	Putative uncharacterized protein [Source:UniProtKB/TrEMBL;Acc:G4NJU6]	3.48119	0.958548	0.785148	0.287612	0.092101	0.42211	6.51625	2.70404	0.00236006	0.0100819	up	yes
MGG_14652	Putative uncharacterized protein [Source:UniProtKB/TrEMBL;Acc:G4NDS3]	5.01136	3.16992	3.36486	2.40117	2.77023	0.873212	1.91016	0.933691	0.0735503	0.167769	up	no
MGG_15266	Putative uncharacterized protein [Source:UniProtKB/TrEMBL;Acc:G4N2X6]	2.65637	1.41542	1.31071	1.18013	2.24182	1.70593	1.04965	0.0699147	0.998488	0.998939	up	no
MGG_09100	Cutinase [Source:UniProtKB/TrEMBL;Acc:G4MZV6]	6.91829	1.49135	0.469903	0.702895	0.232064	0.429791	6.50635	2.70185	0.00426684	0.016711	up	yes
MGG_14860	Alkaline proteinase [Source:UniProtKB/TrEMBL;Acc:G4N6J5]	1.28241	2.30201	2.61401	1.62728	2.05173	1.66407	1.16009	0.214232	0.711843	0.836429	up	no
MGG_01886	Putative uncharacterized protein [Source:UniProtKB/TrEMBL;Acc:G4MWP2]	8.69212	9.4824	9.33494	7.09907	4.98542	6.34184	1.49294	0.578159	0.0199063	0.0587119	up	no
MGG_15582	rRNA-processing protein EFG1 [Source:UniProtKB/Swiss-Prot;Acc:A4RMA9]	6.33114	8.25502	8.94914	8.64794	7.66835	7.91566	0.971251	-0.0420836	0.453298	0.637075	down	no
MGG_00319	Endoglucanase VIII [Source:UniProtKB/TrEMBL;Acc:G4NCZ5]	226.368	381.33	396.946	53.6015	49.8433	52.3938	6.44669	2.68856	5.33293e-29	8.90672e-27	up	yes
MGG_17038	Putative uncharacterized protein [Source:UniProtKB/TrEMBL;Acc:G4N5X5]	9.73096	11.1358	8.95651	0.735919	1.63806	2.25747	6.43929	2.6869	3.54434e-10	8.22236e-09	up	yes
MGG_20237	NA	NA	NA	NA	NA	NA	NA	NA	NA	NA	NA	NA	NA
MGG_06587	Leucyl aminopeptidase [Source:UniProtKB/TrEMBL;Acc:G4N6A5]	7.09976	0.982629	0.854705	2.42668	3.16115	3.07415	1.03176	0.04511	0.984048	0.991039	up	no
MGG_07565	Putative uncharacterized protein [Source:UniProtKB/TrEMBL;Acc:G4N257]	28.4116	61.1881	74.7746	8.52388	8.29124	8.73395	6.43367	2.68564	9.20534e-15	4.23515e-13	up	yes
MGG_07408	NACHT and TPR domain-containing protein [Source:UniProtKB/TrEMBL;Acc:G4N0Q0]	4.82116	10.7377	11.1037	1.2279	1.493	1.44806	6.3955	2.67706	1.99677e-15	1.01436e-13	up	yes
MGG_01435	Putative uncharacterized protein [Source:UniProtKB/TrEMBL;Acc:G4MZL8]	0.194535	0.065817	0.082467	0.130249	0.173492	0.082913	0.88663	-0.173596	0.720452	0.841602	down	no
MGG_05854	NA	NA	NA	NA	NA	NA	NA	NA	NA	NA	NA	NA	NA
MGG_06441	Haspin protein kinase [Source:UniProtKB/TrEMBL;Acc:G4N798]	0.137966	0.321664	0.581416	0.082297	0.242383	0.171781	2.09693	1.06828	0.17729	0.33362	up	no
MGG_07623	Putative uncharacterized protein [Source:UniProtKB/TrEMBL;Acc:G4N2N0]	324.355	925.607	828.045	447.651	424.129	407.778	1.624	0.699555	0.0986925	0.211506	up	no
MGG_08614	Putative uncharacterized protein [Source:UniProtKB/TrEMBL;Acc:G4ML02]	0.502399	0.922172	0.773485	1.18786	0.646641	0.716757	0.861558	-0.214981	0.450155	0.634484	down	no
MGG_14564	Putative uncharacterized protein [Source:UniProtKB/TrEMBL;Acc:G4MNU0]	0.213608	0.238477	0.294015	0.349667	0.844068	0.585836	0.419258	-1.25409	0.0369679	0.0968441	down	no
MGG_17447	Putative uncharacterized protein [Source:UniProtKB/TrEMBL;Acc:G4NBS7]	0.062133	0	0	0	0	0	207.11	7.69425	0.681968	0.816272	up	no
MGG_20042	NA	NA	NA	NA	NA	NA	NA	NA	NA	NA	NA	NA	NA
MGG_02006	Putative uncharacterized protein [Source:UniProtKB/TrEMBL;Acc:G4MMF1]	10.5446	14.5483	15.2886	12.3921	12.6459	11.5252	1.10443	0.143305	0.769193	0.870025	up	no
MGG_02856	Molybdopterin biosynthesis protein moeB [Source:UniProtKB/TrEMBL;Acc:G5EI49]	30.5952	17.2595	19.1794	24.2517	20.3388	22.3747	1.00103	0.00148383	0.81576	0.901611	up	no
MGG_10853	Putative uncharacterized protein [Source:UniProtKB/TrEMBL;Acc:G4N389]	15.2573	25.5903	24.9915	14.5828	13.2834	14.5004	1.55403	0.636017	0.0172819	0.0523351	up	no
MGG_08592	Putative uncharacterized protein [Source:UniProtKB/TrEMBL;Acc:G4N678]	22.5837	16.7707	19.7425	22.7548	15.795	17.5004	1.05436	0.0763632	0.990522	0.994683	up	no
MGG_01163	Putative uncharacterized protein [Source:UniProtKB/TrEMBL;Acc:G4MWI9]	10.3726	2.23656	2.65307	8.61835	8.35049	8.11856	0.608361	-0.717001	0.18833	0.347897	down	no
MGG_07844	Maltose permease [Source:UniProtKB/TrEMBL;Acc:G4N1K4]	0	0.106212	0.188624	0.072129	0	0.233224	0.965558	-0.0505653	0.895509	0.944849	down	no
MGG_07965	Alkaline proteinase [Source:UniProtKB/TrEMBL;Acc:G4N2V5]	5.9571	1.53554	2.4114	3.57982	2.20883	3.74158	1.03922	0.055504	0.99258	0.995683	up	no
MGG_15510	Putative uncharacterized protein [Source:UniProtKB/TrEMBL;Acc:G4MXZ6]	48.9288	38.7758	39.7431	50.6694	58.9476	53.6349	0.780682	-0.357194	0.0345847	0.0917841	down	no
MGG_10027	Calcium-transporting ATPase 1 [Source:UniProtKB/TrEMBL;Acc:G4N9B7]	15.3081	11.6312	12.3317	2.26184	2.06199	1.82012	6.39182	2.67623	1.21684e-33	2.69741e-31	up	yes
MGG_17194	Putative uncharacterized protein [Source:UniProtKB/TrEMBL;Acc:G4N870]	2.19876	3.34665	6.16902	4.9833	6.26411	5.64112	0.693633	-0.527756	0.109135	0.228936	down	no
MGG_09916	ATP synthase subunit gamma [Source:UniProtKB/TrEMBL;Acc:G4MR70]	317.228	417.676	404.383	334.973	327.607	324.134	1.15463	0.207429	0.418501	0.604761	up	no
MGG_05788	Poly(3-hydroxybutyrate) depolymerase [Source:UniProtKB/TrEMBL;Acc:G4N0V2]	15.9035	23.7706	29.4217	3.94905	2.77232	4.14756	6.35718	2.66839	8.84152e-20	7.04548e-18	up	yes
MGG_17938	Putative uncharacterized protein [Source:UniProtKB/TrEMBL;Acc:G5EHT1]	0.215806	0	0	0.07932	0	0.108635	1.14818	0.199348	0.991238	0.995079	up	no
MGG_08904	Putative uncharacterized protein [Source:UniProtKB/TrEMBL;Acc:G4MVL7]	38.4915	10.8494	12.7634	41.2233	40.5807	41.1187	0.505231	-0.984986	0.03487	0.0924006	down	no
MGG_05099	Transcriptional adapter 2 [Source:UniProtKB/TrEMBL;Acc:G4N4E8]	6.61621	6.82463	7.94712	8.32437	7.61583	7.68585	0.90527	-0.14358	0.072379	0.165723	down	no
MGG_11471	Putative uncharacterized protein [Source:UniProtKB/TrEMBL;Acc:G4NDG6]	0.037114	0.163555	0.114915	0.175808	0	0.171714	0.908098	-0.13908	0.952765	0.972448	down	no
MGG_05161	Putative uncharacterized protein [Source:UniProtKB/TrEMBL;Acc:G4N4S4]	0.31944	0.245226	0.630833	0.54412	0.674	0.644099	0.641976	-0.63941	0.0957551	0.206664	down	no
MGG_10549	Putative uncharacterized protein [Source:UniProtKB/TrEMBL;Acc:G4MKG2]	2.08117	1.21932	1.80269	0.251536	0.286594	0.26634	6.34353	2.66529	6.89303e-05	0.000496958	up	yes
MGG_07749	Putative uncharacterized protein [Source:UniProtKB/TrEMBL;Acc:G4N0M3]	6.87658	2.14387	3.59691	0.575556	0.9496	0.475321	6.30718	2.65699	6.10835e-06	5.90119e-05	up	yes
MGG_13598	Endothiapepsin [Source:UniProtKB/TrEMBL;Acc:G4N926]	0.356973	3.24327	2.21698	0.233583	0.412078	0.287491	6.23394	2.64014	0.000505696	0.00271538	up	yes
MGG_14264	Cytochrome b2 [Source:UniProtKB/TrEMBL;Acc:G4ML03]	1.76397	2.24248	2.83109	1.2216	1.23023	1.7098	1.64299	0.716326	0.0257242	0.0723338	up	no
MGG_03644	Putative uncharacterized protein [Source:UniProtKB/TrEMBL;Acc:G4N713]	105.837	209.595	173.755	25.3926	23.1087	30.5529	6.18799	2.62947	6.91214e-19	4.95722e-17	up	yes
MGG_09376	FAD binding domain-containing protein [Source:UniProtKB/TrEMBL;Acc:G4NI11]	1.26531	0.832375	0.58518	0.132532	0.136961	0.167064	6.1455	2.61953	8.2391e-07	9.91928e-06	up	yes
MGG_09693	Biotrophy-associated secreted protein 2 [Source:UniProtKB/TrEMBL;Acc:G5EI08]	7.3053	1.74772	2.00197	4.19942	4.52573	2.46785	0.987669	-0.0179	0.926801	0.963304	down	no
MGG_15427	Putative uncharacterized protein [Source:UniProtKB/TrEMBL;Acc:G4NIL2]	0.608037	0.174741	0.222883	0.463793	0.13128	0.133752	1.37984	0.4645	0.647093	0.792498	up	no
MGG_10442	Putative uncharacterized protein [Source:UniProtKB/TrEMBL;Acc:G4MY09]	0.593599	0.470086	0.827744	0.921804	0.418791	0.230305	1.20404	0.267885	0.762491	0.864852	up	no
MGG_11104	Putative uncharacterized protein [Source:UniProtKB/TrEMBL;Acc:G4NDG0]	0	0.083684	0.174685	0.051463	0.133262	0.469296	0.395047	-1.3399	0.313263	0.501615	down	no
MGG_02531	Minor extracellular protease vpr [Source:UniProtKB/TrEMBL;Acc:G5EHB5]	3.65518	0.647332	0.701852	0.519368	0.226812	0.08469	6.02304	2.59049	0.00184187	0.00818369	up	yes
MGG_17120	Putative uncharacterized protein [Source:UniProtKB/TrEMBL;Acc:G4N9G0]	0.149382	0.123573	0	0.255641	0.713782	0	0.281564	-1.82846	0.380455	0.569422	down	no
MGG_08699	Putative uncharacterized protein [Source:UniProtKB/TrEMBL;Acc:G4NFV7]	1.59144	0.811455	1.60644	0.102231	0.562541	0.720081	2.89513	1.53363	0.0503729	0.124674	up	no
MGG_03157	Ribonuclease 3 [Source:UniProtKB/TrEMBL;Acc:G4NAS4]	2.48946	2.44972	3.21901	2.0406	2.48173	3.282	1.04534	0.0639726	0.922041	0.960721	up	no
MGG_06747	Glutathione S-transferase [Source:UniProtKB/TrEMBL;Acc:G4MLL6]	15.626	1.47771	1.74181	4.06491	4.38473	2.99793	1.64625	0.71918	0.393152	0.581853	up	no
MGG_02393	Cutinase [Source:UniProtKB/TrEMBL;Acc:G4MR24]	3.0381	0.306254	0.503393	2.30929	1.9915	2.13975	0.597426	-0.743169	0.327059	0.517186	down	no
MGG_02686	Putative uncharacterized protein [Source:UniProtKB/TrEMBL;Acc:G4NJC6]	9.81072	13.0601	13.5509	2.19821	1.5277	2.36727	5.97745	2.57953	1.84694e-23	2.0563e-21	up	yes
MGG_02740	Putative uncharacterized protein [Source:UniProtKB/TrEMBL;Acc:G5EI48]	3.09111	3.08381	3.68828	3.28716	2.72665	2.68119	1.13435	0.181871	0.621289	0.772225	up	no
MGG_00202	Putative uncharacterized protein [Source:UniProtKB/TrEMBL;Acc:G4NDU7]	0.934648	0.878422	0.62805	0.440841	0.888598	0.343366	1.4593	0.545274	0.331554	0.52105	up	no
MGG_00710	Putative uncharacterized protein [Source:UniProtKB/TrEMBL;Acc:G4NEY6]	37.8709	6.66633	9.06032	14.1428	15.4026	14.5603	1.21521	0.281204	0.694017	0.824221	up	no
MGG_14988	Putative uncharacterized protein [Source:UniProtKB/TrEMBL;Acc:G4NKT2]	24.0098	20.1785	19.7179	3.77112	3.41138	3.53373	5.9635	2.57616	6.16984e-40	1.88057e-37	up	yes
MGG_01823	LAlv9 family protein [Source:UniProtKB/TrEMBL;Acc:G4MW73]	12.0734	9.74442	11.4953	9.96104	10.3663	11.0285	1.06242	0.0873571	0.976056	0.985758	up	no
MGG_12926	Putative uncharacterized protein [Source:UniProtKB/TrEMBL;Acc:G4N4T5]	45.6133	49.2596	48.7635	65.4198	63.7152	60.1955	0.758654	-0.398487	2.28892e-05	0.000189069	down	no
MGG_09117	Putative uncharacterized protein [Source:UniProtKB/TrEMBL;Acc:G4MZX5]	3.70031	5.4963	7.35609	0.939594	0.991939	0.845966	5.95957	2.57521	3.43226e-16	1.85983e-14	up	yes
MGG_05590	Zeaxanthin epoxidase [Source:UniProtKB/TrEMBL;Acc:G4MN41]	47.5617	19.4166	17.6995	15.7211	11.2479	15.5191	1.99298	0.994924	0.0321268	0.0864384	up	no
MGG_03486	Putative uncharacterized protein [Source:UniProtKB/TrEMBL;Acc:G4N816]	60.7598	66.4486	64.9992	58.3118	53.4028	51.9037	1.17473	0.232331	0.238205	0.413055	up	no
MGG_01135	Cytochrome c oxidase polypeptide IV [Source:UniProtKB/TrEMBL;Acc:G4NC58]	263.409	330.261	325.88	272.005	269.651	255.439	1.15363	0.206177	0.37987	0.568825	up	no
MGG_09055	Putative uncharacterized protein [Source:UniProtKB/TrEMBL;Acc:G5EHD6]	4419.58	8273.23	7957.87	1227.3	916.168	1328.2	5.94835	2.57249	3.26112e-18	2.17265e-16	up	yes
MGG_14234	Putative uncharacterized protein [Source:UniProtKB/TrEMBL;Acc:G4NBV3]	2.14333	3.18059	5.15188	0.862381	0.462831	0.453077	5.89094	2.5585	3.32932e-10	7.83612e-09	up	yes
MGG_09964	Putative uncharacterized protein [Source:UniProtKB/TrEMBL;Acc:G4N9P0]	0.719008	0.034764	0.086938	0.237397	0.213142	0.002425	1.85602	0.892212	0.503543	0.678119	up	no
MGG_15529	Putative uncharacterized protein [Source:UniProtKB/TrEMBL;Acc:G4MZ00]	0.609353	1.21492	1.3313	1.0733	2.03761	0.259331	0.936306	-0.0949485	0.866695	0.933293	down	no
MGG_16364	Putative uncharacterized protein [Source:UniProtKB/TrEMBL;Acc:G4MLS6]	10.5522	10.5724	9.74419	13.3129	12.5192	10.9226	0.83986	-0.25178	0.0806306	0.180079	down	no
MGG_10859	Heme peroxidase [Source:UniProtKB/TrEMBL;Acc:G4N2X9]	99.3952	185.385	185.378	26.8255	27.8602	25.1544	5.88876	2.55796	1.01511e-21	9.66889e-20	up	yes
MGG_09021	Putative uncharacterized protein [Source:UniProtKB/TrEMBL;Acc:G5EHJ9]	13.0092	21.3822	25.338	2.69016	3.5261	3.92739	5.88836	2.55787	1.23452e-16	7.00057e-15	up	yes
MGG_09711	Putative uncharacterized protein [Source:UniProtKB/TrEMBL;Acc:G4NAI3]	0.846336	2.71976	3.85429	1.35983	1.3948	1.77305	1.63889	0.712723	0.240307	0.415872	up	no
MGG_15789	Putative uncharacterized protein [Source:UniProtKB/TrEMBL;Acc:G4MWR0]	0.992998	1.1045	1.51721	1.35855	1.34219	1.50968	0.858515	-0.220085	0.174145	0.329123	down	no
MGG_15586	Putative uncharacterized protein [Source:UniProtKB/TrEMBL;Acc:G4MUM8]	0	0.187681	0	0.123157	0	0.366832	0.383031	-1.38447	0.579617	0.743605	down	no
MGG_11430	WD repeat-containing protein [Source:UniProtKB/TrEMBL;Acc:G4NC74]	8.01818	13.5237	14.0317	7.66065	7.47495	8.07333	1.53276	0.616128	0.0277504	0.0769637	up	no
MGG_07833	Ferric reductase [Source:UniProtKB/TrEMBL;Acc:G4N1J5]	1.64575	2.07969	2.70816	0.49318	0.228576	0.38041	5.83723	2.54528	3.88516e-12	1.24325e-10	up	yes
MGG_02295	Putative uncharacterized protein [Source:UniProtKB/TrEMBL;Acc:G4MQ56]	7.11159	17.128	14.1823	2.82846	2.01454	1.80527	5.77922	2.53087	1.97497e-11	5.67897e-10	up	yes
MGG_20172	NA	NA	NA	NA	NA	NA	NA	NA	NA	NA	NA	NA	NA
MGG_04663	Putative uncharacterized protein [Source:UniProtKB/TrEMBL;Acc:G4MTA5]	14.5832	13.2463	13.9448	10.5847	10.2881	11.0705	1.30777	0.387106	0.0448526	0.113359	up	no
MGG_04076	Low-density lipoprotein receptor YWTD [Source:UniProtKB/TrEMBL;Acc:G4NGN5]	8.29383	12.6419	12.2908	2.38789	1.20778	2.15414	5.77871	2.53075	1.69891e-14	7.58723e-13	up	yes
MGG_06904	Putative uncharacterized protein [Source:UniProtKB/TrEMBL;Acc:G4MN04]	14.5545	19.685	25.6913	13.5398	14.3285	13.388	1.45264	0.53868	0.0432666	0.110127	up	no
MGG_08395	Putative uncharacterized protein [Source:UniProtKB/TrEMBL;Acc:G4MVY8]	1.16599	2.48029	4.13358	0.344764	0.458847	0.560879	5.70167	2.51138	7.7368e-07	9.37644e-06	up	yes
MGG_05864	Exo-beta-D-glucosaminidase [Source:UniProtKB/TrEMBL;Acc:G4N3R3]	89.9329	154.036	156.723	23.8797	24.3731	22.5734	5.6574	2.50014	8.94042e-25	1.17206e-22	up	yes
MGG_10534	Multidrug and toxin extrusion protein 1 [Source:UniProtKB/TrEMBL;Acc:G4MKF0]	0.312583	0.425583	0.367246	0.040374	0.17488	0.217871	2.55218	1.35173	0.0646173	0.151444	up	no
MGG_10725	Putative uncharacterized protein [Source:UniProtKB/TrEMBL;Acc:G4MXG8]	0	0	0	0	0.183402	0	0.00163575	-9.25583	0.301957	0.488441	down	no
MGG_14045	Putative uncharacterized protein [Source:UniProtKB/TrEMBL;Acc:G5EI13]	1.83853	0.100152	0	0.251711	0.339106	0	3.28136	1.71429	0.36989	0.558891	up	no
MGG_16278	Putative uncharacterized protein [Source:UniProtKB/TrEMBL;Acc:G4MQQ4]	0.743354	1.42767	1.56724	0.495289	0.254391	0.642687	2.68482	1.42483	0.0163654	0.0500443	up	no
MGG_20238	NA	NA	NA	NA	NA	NA	NA	NA	NA	NA	NA	NA	NA
MGG_09567	Putative uncharacterized protein [Source:UniProtKB/TrEMBL;Acc:G4N0Y8]	0.39711	1.36872	1.24876	0.783136	0.769087	0.944852	1.20725	0.271723	0.744774	0.856214	up	no
MGG_14674	CMGC protein kinase [Source:UniProtKB/TrEMBL;Acc:G4NBF6]	0.957966	1.17818	1.63168	0.804763	0.771975	1.32672	1.2977	0.375962	0.44388	0.628181	up	no
MGG_05483	Putative uncharacterized protein [Source:UniProtKB/TrEMBL;Acc:G4MM56]	3.36746	1.50991	1.74717	2.38405	2.14247	2.06067	1.00567	0.00815754	0.887049	0.93987	up	no
MGG_03115	Putative uncharacterized protein [Source:UniProtKB/TrEMBL;Acc:G4N5Z5]	0.0656	0.038463	0.042305	0.028214	0.082646	0	1.3203	0.400861	0.766998	0.868509	up	no
MGG_07748	Putative uncharacterized protein [Source:UniProtKB/TrEMBL;Acc:G4N0M2]	179.554	72.7175	68.7059	18.6457	20.3281	17.9668	5.63707	2.49494	7.53826e-09	1.38205e-07	up	yes
MGG_07593	Cytochrome P450 monooxygenase [Source:UniProtKB/TrEMBL;Acc:G4N2J4]	1.10501	2.84648	4.18426	0.386533	0.6216	0.457213	5.55211	2.47304	2.6739e-06	2.85466e-05	up	yes
MGG_07146	Glycosyl hydrolase [Source:UniProtKB/TrEMBL;Acc:G4MT72]	8.97963	9.26753	12.6628	7.59844	8.44304	8.26791	1.27152	0.346558	0.150306	0.29377	up	no
MGG_00795	Putative uncharacterized protein [Source:UniProtKB/TrEMBL;Acc:G4NEC5]	3.1778	1.20914	0.882513	2.74172	3.00461	2.87824	0.610982	-0.710798	0.124009	0.253763	down	no
MGG_06179	Putative uncharacterized protein [Source:UniProtKB/TrEMBL;Acc:G4N016]	44.4792	75.0005	77.4661	12.705	10.1952	12.5937	5.54873	2.47216	1.51527e-21	1.38903e-19	up	yes
MGG_14657	Putative uncharacterized protein [Source:UniProtKB/TrEMBL;Acc:G4NEA9]	3.88587	4.70344	5.50818	0.644834	0.644361	1.2536	5.54409	2.47095	9.05818e-11	2.35474e-09	up	yes
MGG_05832	Putative uncharacterized protein [Source:UniProtKB/TrEMBL;Acc:G4N3M8]	0.134154	0.084999	0.033982	0.023695	0	0	10.6831	3.41725	0.0550238	0.13337	up	no
MGG_10023	Putative uncharacterized protein [Source:UniProtKB/TrEMBL;Acc:G4N9C3]	171.298	104.911	80.4305	23.3728	18.5693	22.6172	5.52421	2.46577	1.98166e-12	6.6012e-11	up	yes
MGG_13993	NA	NA	NA	NA	NA	NA	NA	NA	NA	NA	NA	NA	NA
MGG_14662	Putative uncharacterized protein [Source:UniProtKB/TrEMBL;Acc:G4NEE0]	0.879319	0.715576	0.521333	0.505396	0.650245	1.05277	0.958259	-0.0615123	0.844138	0.920548	down	no
MGG_15253	Putative uncharacterized protein [Source:UniProtKB/TrEMBL;Acc:G4N1G4]	0	0	0.023129	0.014783	0	0.009817	0.940203	-0.0889554	0.875582	0.935649	down	no
MGG_15572	Putative uncharacterized protein [Source:UniProtKB/TrEMBL;Acc:G4MTT6]	0	0.104972	0	0	0	0	349.907	8.45083	0.701667	0.829107	up	no
MGG_16424	Putative uncharacterized protein [Source:UniProtKB/TrEMBL;Acc:G4MNI6]	0.566433	0.867208	1.10196	0.561093	0.614962	0.976362	1.17803	0.236372	0.735705	0.851283	up	no
MGG_16747	Putative uncharacterized protein [Source:UniProtKB/TrEMBL;Acc:G4N4X4]	0.306575	0.647763	0.663507	0.468464	0.55757	0.767315	0.902136	-0.148583	0.686635	0.819287	down	no
MGG_17815	Putative uncharacterized protein [Source:UniProtKB/TrEMBL;Acc:G4NI83]	0.275616	0.297998	0.318277	0	0.0713	0.078894	5.93826	2.57004	0.101831	0.216709	up	no
MGG_09710	Putative uncharacterized protein [Source:UniProtKB/TrEMBL;Acc:G4NAI4]	0.411336	0.764634	0.945782	1.07115	1.45823	0.799396	0.637396	-0.649737	0.0807168	0.180115	down	no
MGG_08568	Aldo/keto reductase [Source:UniProtKB/TrEMBL;Acc:G4N646]	1.32005	0.761007	0.835074	0.78606	0.718706	0.501423	1.45357	0.5396	0.238592	0.413492	up	no
MGG_06615	Taurine catabolism dioxygenase TauD [Source:UniProtKB/TrEMBL;Acc:G4N618]	0.072752	0.057509	0.017504	0.158536	0.053492	0.0319	0.605773	-0.723151	0.455997	0.639907	down	no
MGG_14930	FAD dependent oxidoreductase superfamily protein [Source:UniProtKB/TrEMBL;Acc:G4NI92]	1.76576	0.713524	1.16841	0.79371	0.795835	0.669306	1.61485	0.691399	0.164943	0.31535	up	no
MGG_17486	Putative uncharacterized protein [Source:UniProtKB/TrEMBL;Acc:G4NDB7]	24.9184	9.70454	17.9013	9.65877	10.4351	10.0719	1.74119	0.80007	0.0413999	0.106276	up	no
MGG_04075	Lambda-crystallin [Source:UniProtKB/TrEMBL;Acc:G4NGN6]	3.0263	3.66859	3.36282	0.328671	0.670626	0.821873	5.52267	2.46537	3.52866e-10	8.22236e-09	up	yes
MGG_16176	Putative uncharacterized protein [Source:UniProtKB/TrEMBL;Acc:G4MM31]	8.92519	8.23179	8.26389	1.58142	1.56035	1.48414	5.49532	2.4582	1.89877e-24	2.41144e-22	up	yes
MGG_12230	Putative uncharacterized protein [Source:UniProtKB/TrEMBL;Acc:G4NG90]	175.06	286.973	250.754	44.2976	40.2567	45.6555	5.47414	2.45263	2.4687e-27	3.80992e-25	up	yes
MGG_03016	3-oxoacyl- [Source:UniProtKB/TrEMBL;]	16.4633	25.4907	24.396	3.95865	3.69708	4.60391	5.41207	2.43618	4.65122e-24	5.67077e-22	up	yes
MGG_16460	Putative uncharacterized protein [Source:UniProtKB/TrEMBL;Acc:G4MPK3]	0.716428	1.43517	1.28907	1.67482	1.99565	1.69945	0.640729	-0.642214	0.0180274	0.0541356	down	no
MGG_00929	Sulfite reductase flavoprotein component [Source:UniProtKB/TrEMBL;Acc:G4NDF0]	13.4767	13.2729	16.2896	2.8948	2.65501	2.4936	5.35087	2.41977	8.9824e-57	5.76386e-54	up	yes
MGG_05716	Putative uncharacterized protein [Source:UniProtKB/TrEMBL;Acc:G4MPG2]	3.59089	4.74703	4.9021	5.43883	7.55026	4.83614	0.742768	-0.429016	0.0567514	0.136877	down	no
MGG_02128	Putative uncharacterized protein [Source:UniProtKB/TrEMBL;Acc:G4MNS5]	3.44435	14.2939	11.7296	2.36567	2.15484	1.08805	5.25408	2.39344	9.4152e-06	8.61182e-05	up	yes
MGG_04841	Putative uncharacterized protein [Source:UniProtKB/TrEMBL;Acc:G4N299]	2.94208	8.26121	8.57085	1.10045	1.57223	1.14911	5.17406	2.3713	7.46128e-08	1.09997e-06	up	yes
MGG_02075	Sodium-dependent noradrenaline transporter [Source:UniProtKB/TrEMBL;Acc:G4MNA6]	0.21858	0.286176	0.442845	0.100615	0.105744	0.414423	1.52646	0.610193	0.44836	0.632758	up	no
MGG_14861	Riboflavin aldehyde-forming enzyme [Source:UniProtKB/TrEMBL;Acc:G4N694]	2.72937	6.86071	5.6735	0.743013	1.37849	0.854915	5.12817	2.35844	4.32426e-07	5.50327e-06	up	yes
MGG_04039	Oxidoreductase [Source:UniProtKB/TrEMBL;Acc:G4NGS6]	6.52727	10.3599	11.5541	6.50235	4.56088	8.07984	1.48572	0.571161	0.140336	0.278254	up	no
MGG_06031	Putative uncharacterized protein [Source:UniProtKB/TrEMBL;Acc:G4N4W1]	0.138381	0.266721	0.305143	0.168534	0.381482	0.148412	1.01692	0.0242054	0.911637	0.954459	up	no
MGG_06900	Putative uncharacterized protein [Source:UniProtKB/TrEMBL;Acc:G4MMZ9]	0.308849	0.339103	0.197452	0.381053	0.180769	0.379824	0.897794	-0.155544	0.650856	0.795194	down	no
MGG_04171	Putative uncharacterized protein [Source:UniProtKB/TrEMBL;Acc:G4NIN2]	25.9952	45.0003	43.2557	7.78754	7.15544	7.38548	5.11684	2.35525	9.07332e-22	8.71039e-20	up	yes
MGG_05913	Putative uncharacterized protein [Source:UniProtKB/TrEMBL;Acc:G4N412]	2179.63	3368.62	3513.6	614.495	507.781	678.345	5.03262	2.33131	4.3269e-22	4.32406e-20	up	yes
MGG_11439	Putative uncharacterized protein [Source:UniProtKB/TrEMBL;Acc:G4NCG8]	44.435	71.0934	64.0921	47.016	50.7055	45.5707	1.25353	0.325992	0.282872	0.465988	up	no
MGG_12124	Putative uncharacterized protein [Source:UniProtKB/TrEMBL;Acc:G4NH05]	188.217	210.305	209.848	214.409	185.027	219.168	0.983457	-0.0240663	0.455629	0.639686	down	no
MGG_13087	Putative uncharacterized protein [Source:UniProtKB/TrEMBL;Acc:G4MM68]	0.112364	1.12811	0.249187	0.124266	0	0.118576	6.13427	2.61689	0.104899	0.221498	up	no
MGG_15036	RO10 [Source:UniProtKB/TrEMBL;Acc:G5EI03]	16.5025	29.3659	23.3573	19.9682	20.2115	28.0181	1.01507	0.0215813	0.80362	0.893954	up	no
MGG_15306	Putative uncharacterized protein [Source:UniProtKB/TrEMBL;Acc:G4MRA5]	0.460064	0.604772	0.560598	0.328553	0.924333	0.551449	0.900849	-0.150642	0.65908	0.800436	down	no
MGG_16118	Putative uncharacterized protein [Source:UniProtKB/TrEMBL;Acc:G4MRD9]	0	0.246506	0	0.429547	0.382067	0.422828	0.19969	-2.32416	0.19437	0.355782	down	no
MGG_16505	Putative uncharacterized protein [Source:UniProtKB/TrEMBL;Acc:G4MR93]	0.39345	0.703604	1.34687	0.98461	0.591652	0.694524	1.07625	0.106008	0.968911	0.981158	up	no
MGG_17089	Putative uncharacterized protein [Source:UniProtKB/TrEMBL;Acc:G4N8A9]	0	0.516936	0.273256	0	0	0.627543	1.25918	0.332489	0.938288	0.965693	up	no
MGG_08057	Beta-glucuronidase [Source:UniProtKB/TrEMBL;Acc:G4MXR5]	25.453	55.9802	67.0991	9.79346	10.0893	9.80008	5.00398	2.32308	2.80286e-11	7.85574e-10	up	yes
MGG_17542	Putative uncharacterized protein [Source:UniProtKB/TrEMBL;Acc:G4NER3]	2.01823	0.400618	0.275973	2.71591	2.76198	2.42488	0.340997	-1.55217	0.0221704	0.0642656	down	no
MGG_17970	Putative uncharacterized protein [Source:UniProtKB/TrEMBL;Acc:G5EH84]	0.116491	0.110675	0.138851	0	0.132894	0	2.7542	1.46163	0.513626	0.686486	up	no
MGG_01310	Putative uncharacterized protein [Source:UniProtKB/TrEMBL;Acc:G4MYK2]	6.53669	6.9451	7.4745	4.49987	4.77436	5.80811	1.38946	0.474522	0.0342509	0.0910967	up	no
MGG_00445	Putative uncharacterized protein [Source:UniProtKB/TrEMBL;Acc:G4NC36]	1.58228	1.55629	2.02881	1.84802	2.27795	1.72113	0.883751	-0.178288	0.235697	0.410223	down	no
MGG_14526	Cytosolic Fe-S cluster assembly factor nar-1 [Source:UniProtKB/TrEMBL;Acc:G4MXM5]	7.90494	19.2736	17.3366	9.30535	8.54562	8.9631	1.66014	0.731306	0.0523918	0.12842	up	no
MGG_03184	Putative uncharacterized protein [Source:UniProtKB/TrEMBL;Acc:G4NAE1]	10.4632	11.891	12.2113	9.14683	10.084	8.70681	1.23724	0.307125	0.117376	0.2432	up	no
MGG_17165	Putative uncharacterized protein [Source:UniProtKB/TrEMBL;Acc:G4N6D1]	0	0	0	0	0	0.41557	0.0007219	-10.4359	0.328937	0.518541	down	no
MGG_07166	Putative uncharacterized protein [Source:UniProtKB/TrEMBL;Acc:G4MTJ9]	0.916885	0.903127	0.737029	1.06392	1.17778	0.691428	0.871781	-0.197963	0.469356	0.65143	down	no
MGG_20123	NA	NA	NA	NA	NA	NA	NA	NA	NA	NA	NA	NA	NA
MGG_07170	Putative uncharacterized protein [Source:UniProtKB/TrEMBL;Acc:G4MTK5]	2.21807	17.6138	15.8061	2.2923	2.36971	2.48533	4.98618	2.31794	0.00025628	0.00150654	up	yes
MGG_20240	NA	NA	NA	NA	NA	NA	NA	NA	NA	NA	NA	NA	NA
MGG_03503	Putative uncharacterized protein [Source:UniProtKB/TrEMBL;Acc:G4N7Z7]	0.043361	0.090954	0.117087	0	0	0.217631	1.15518	0.208112	0.913004	0.955235	up	no
MGG_01035	Putative uncharacterized protein [Source:UniProtKB/TrEMBL;Acc:G4NCT0]	12.9822	19.1905	15.7174	16.0942	17.0344	17.3781	0.948194	-0.0767454	0.402618	0.590628	down	no
MGG_04070	Isoform CRA_b [Source:UniProtKB/TrEMBL;Acc:G4NGP2]	0.956412	0.927845	1.05605	0.681748	0.835749	1.06109	1.14028	0.189389	0.723704	0.843537	up	no
MGG_05293	Putative uncharacterized protein [Source:UniProtKB/TrEMBL;Acc:G4N5Q7]	0.200771	0.054893	0.125138	0	0.193706	0.062462	1.48653	0.571951	0.702343	0.829539	up	no
MGG_05818	Putative uncharacterized protein [Source:UniProtKB/TrEMBL;Acc:G4N0U8]	8.62927	0.940094	1.03943	3.51309	2.12899	1.74428	1.43627	0.522325	0.578222	0.742541	up	no
MGG_01401	Putative uncharacterized protein [Source:UniProtKB/TrEMBL;Acc:G4MZI0]	0.848059	1.68089	1.10053	0.369151	0.079158	0.282812	4.96427	2.31158	0.000201826	0.00122787	up	yes
MGG_06647	Putative uncharacterized protein [Source:UniProtKB/TrEMBL;Acc:G4MKQ1]	1.87358	1.10411	1.11924	0.785259	1.90867	1.57125	0.960554	-0.0580609	0.773479	0.872364	down	no
MGG_05582	Putative uncharacterized protein [Source:UniProtKB/TrEMBL;Acc:G4MN32]	2.26087	0.884252	0.291341	0.235468	0.093294	0.366396	4.94343	2.30551	0.0118363	0.0384617	up	yes
MGG_10235	NA	NA	NA	NA	NA	NA	NA	NA	NA	NA	NA	NA	NA
MGG_02936	Putative uncharacterized protein [Source:UniProtKB/TrEMBL;Acc:G5EHU0]	7.03945	6.75953	7.42901	1.3746	1.02274	1.93567	4.89912	2.29252	2.92843e-12	9.52091e-11	up	yes
MGG_10774	Putative uncharacterized protein [Source:UniProtKB/TrEMBL;Acc:G4NBM2]	0	0	0.156784	0	0.316757	0.30557	0.251932	-1.98889	0.353284	0.542746	down	no
MGG_16889	Putative uncharacterized protein [Source:UniProtKB/TrEMBL;Acc:G4N5B2]	0.062473	0	0	0.146175	0	0.528505	0.0925965	-3.4329	0.188004	0.347453	down	no
MGG_00953	Putative uncharacterized protein [Source:UniProtKB/TrEMBL;Acc:G4ND70]	5.22273	3.58278	4.54237	3.12509	3.27152	3.48924	1.3502	0.433173	0.138956	0.27619	up	no
MGG_06319	Ubiquitin C-terminal hydrolase L3 [Source:UniProtKB/TrEMBL;Acc:G4N846]	3.0506	0.880445	0.963034	3.58127	3.49742	1.77688	0.552656	-0.855547	0.120251	0.247862	down	no
MGG_06948	Putative uncharacterized protein [Source:UniProtKB/TrEMBL;Acc:G4MNG4]	6.10369	11.6554	12.2452	9.95645	7.90181	7.86593	1.16639	0.222046	0.671767	0.810025	up	no
MGG_03455	Putative uncharacterized protein [Source:UniProtKB/TrEMBL;Acc:G4N8A6]	8.23539	14.1717	14.2053	11.1354	10.1078	12.0561	1.09949	0.13684	0.868601	0.933998	up	no
MGG_15255	Putative uncharacterized protein [Source:UniProtKB/TrEMBL;Acc:G4N1I8]	0.449466	0.291661	0.298029	0.06368	0.065839	0.085778	4.82662	2.27101	0.0106263	0.0352438	up	yes
MGG_06007	Putative uncharacterized protein [Source:UniProtKB/TrEMBL;Acc:G4N4N1]	1.5845	1.94631	2.69114	0.382906	0.499519	0.408756	4.81881	2.26868	1.48767e-11	4.44551e-10	up	yes
MGG_07576	Acetoin(Diacetyl) reductase [Source:UniProtKB/TrEMBL;Acc:G4N269]	2.33841	5.58764	5.22181	1.17642	1.03309	0.520218	4.81655	2.268	8.53437e-07	1.02513e-05	up	yes
MGG_13604	Putative uncharacterized protein [Source:UniProtKB/TrEMBL;Acc:G4N9B6]	15.1205	5.19726	4.83303	2.81003	0.865635	1.62272	4.74688	2.24698	0.000508162	0.0027221	up	yes
MGG_16318	Putative uncharacterized protein [Source:UniProtKB/TrEMBL;Acc:G4MS56]	0.759049	0.469974	0.774633	0.7708	1.20897	1.38562	0.595372	-0.748137	0.062364	0.147194	down	no
MGG_08642	Putative uncharacterized protein [Source:UniProtKB/TrEMBL;Acc:G4ML34]	1.4401	1.76746	2.38078	1.03432	1.37133	1.22055	1.5411	0.623961	0.0390793	0.101309	up	no
MGG_14859	Putative uncharacterized protein [Source:UniProtKB/TrEMBL;Acc:G4N6J6]	1.45584	2.29137	2.6928	2.07948	1.09668	1.35314	1.42185	0.50777	0.248861	0.426379	up	no
MGG_14936	Haloacid dehalogenase [Source:UniProtKB/TrEMBL;Acc:G4NHC8]	0.837388	0.395022	0.503284	0.765068	0.462544	0.239769	1.18285	0.242269	0.775998	0.873975	up	no
MGG_02115	Oxidoreductase [Source:UniProtKB/TrEMBL;Acc:G4MNQ7]	1.56741	1.83987	2.22903	0.437376	0.458079	0.301535	4.70873	2.23534	1.51247e-10	3.75561e-09	up	yes
MGG_06288	Putative uncharacterized protein [Source:UniProtKB/TrEMBL;Acc:G4N879]	5.60837	10.8024	11.3665	6.92469	7.37955	7.2696	1.28754	0.364622	0.349802	0.539549	up	no
MGG_08994	Putative uncharacterized protein [Source:UniProtKB/TrEMBL;Acc:G4MWH8]	15.7536	12.9135	13.2239	17.1956	14.9399	16.5932	0.859675	-0.218137	0.11901	0.245956	down	no
MGG_00651	Isotrichodermin C-15 hydroxylase [Source:UniProtKB/TrEMBL;Acc:G4NB19]	1.05908	0.287802	0.422107	0.448698	0.770567	0.210861	1.23694	0.306781	0.723544	0.843432	up	no
MGG_04006	Putative uncharacterized protein [Source:UniProtKB/TrEMBL;Acc:G4NGW7]	3.39781	2.70452	2.68079	2.90855	3.10065	2.88433	0.987586	-0.0180212	0.646576	0.792063	down	no
MGG_01862	Zinc/iron transporter [Source:UniProtKB/TrEMBL;Acc:G4MWM1]	2.32522	7.86638	10.9501	1.68363	1.24868	1.56112	4.70502	2.2342	1.59263e-05	0.000137322	up	yes
MGG_07491	Retinol dehydrogenase 13 [Source:UniProtKB/TrEMBL;Acc:G4N1M1]	2.63445	4.07302	4.33918	1.14158	0.481859	0.726658	4.70051	2.23282	1.22644e-07	1.72266e-06	up	yes
MGG_03521	Aconitate hydratase [Source:UniProtKB/TrEMBL;Acc:G4N7X7]	647.402	601.045	628.213	840.779	869.061	847.72	0.733769	-0.446601	3.75133e-05	0.000293181	down	no
MGG_11025	Spermidine/putrescine import ATP-binding protein potA [Source:UniProtKB/TrEMBL;Acc:G4NG68]	0.042384	0	0.022226	0.034385	0	0.062311	0.668177	-0.581699	0.735783	0.851283	down	no
MGG_15781	Putative uncharacterized protein [Source:UniProtKB/TrEMBL;Acc:G4MW85]	0.474243	0.207048	0	0	0.591208	0.281917	0.78029	-0.357917	0.881915	0.936938	down	no
MGG_17390	Putative uncharacterized protein [Source:UniProtKB/TrEMBL;Acc:G4NEY3]	0	0.524704	0.722923	0.218786	0.587133	0.287571	1.14096	0.190247	0.977206	0.986371	up	no
MGG_08117	DRAP deaminase [Source:UniProtKB/TrEMBL;Acc:G4MYD1]	10.76	15.1129	17.4744	10.1781	11.3734	11.5994	1.30758	0.386894	0.158148	0.305763	up	no
MGG_06256	Putative uncharacterized protein [Source:UniProtKB/TrEMBL;Acc:G4N8H0]	2.57431	2.36664	2.75775	2.14161	2.29507	1.95881	1.20377	0.267558	0.305109	0.49231	up	no
MGG_00158	Purine-cytosine permease FCY21 [Source:UniProtKB/TrEMBL;Acc:G4NE56]	2.05921	0.897629	1.41866	0.478929	0.073481	0.379367	4.69587	2.23139	0.0013034	0.00611428	up	yes
MGG_03569	Fatty acid desaturase [Source:UniProtKB/TrEMBL;Acc:G4N7M1]	9.02443	25.6926	28.9643	18.6171	20.034	19.9492	1.08671	0.119961	0.975426	0.985203	up	no
MGG_04513	Putative uncharacterized protein [Source:UniProtKB/TrEMBL;Acc:G4MSE1]	37.056	47.9815	39.8287	43.2094	39.1904	42.3376	1.00103	0.00148965	0.624548	0.774617	up	no
MGG_17115	Putative uncharacterized protein [Source:UniProtKB/TrEMBL;Acc:G4N957]	0.826259	0.563428	0.772027	1.8153	1.5549	1.0463	0.489463	-1.03073	0.0174052	0.0525918	down	no
MGG_11554	Seed imbibition protein [Source:UniProtKB/TrEMBL;Acc:G4NBB7]	1.62012	1.75969	1.37273	1.99692	2.38729	2.26348	0.714917	-0.484152	0.0119131	0.0386802	down	no
MGG_10103	Putative uncharacterized protein [Source:UniProtKB/TrEMBL;Acc:G4N8Z6]	43.7581	53.2706	46.6019	40.8461	34.4463	35.133	1.3007	0.379291	0.068658	0.158628	up	no
MGG_04120	Putative uncharacterized protein [Source:UniProtKB/TrEMBL;Acc:G4NIT7]	2.06845	2.47664	3.2723	0.698157	0.490341	0.500457	4.62854	2.21056	4.63953e-15	2.23423e-13	up	yes
MGG_02840	Putative uncharacterized protein [Source:UniProtKB/TrEMBL;Acc:G4NLV1]	4.18384	1.85889	3.50876	2.75375	2.63112	3.14047	1.12037	0.16397	0.80979	0.898032	up	no
MGG_13185	Inositol-3-phosphate synthase [Source:UniProtKB/TrEMBL;Acc:G4N0E3]	97.7396	132.114	139.8	115.021	120.175	114.723	1.0564	0.0791593	0.939878	0.966433	up	no
MGG_09460	Cell wall protein [Source:UniProtKB/TrEMBL;Acc:G4N275]	240.899	310.033	443.527	73.6284	68.0902	73.224	4.62662	2.20996	3.42201e-20	2.8973e-18	up	yes
MGG_09273	Putative uncharacterized protein [Source:UniProtKB/TrEMBL;Acc:G4MQA4]	1.91964	5.02036	5.23383	0.920796	0.955542	0.779975	4.58298	2.19629	3.40607e-08	5.42833e-07	up	yes
MGG_07969	Putative uncharacterized protein [Source:UniProtKB/TrEMBL;Acc:G4N2W0]	80.5193	230.963	229.752	43.7727	34.2916	40.1458	4.57858	2.1949	5.71408e-08	8.60075e-07	up	yes
MGG_04009	Putative uncharacterized protein [Source:UniProtKB/TrEMBL;Acc:G4NGW4]	27.1396	5.93997	8.37864	20.2213	20.9337	20.4403	0.673076	-0.571159	0.253657	0.432046	down	no
MGG_04692	Putative uncharacterized protein [Source:UniProtKB/TrEMBL;Acc:G4MRA2]	5.15712	5.09129	6.50714	5.20564	5.79481	5.13169	1.03864	0.0547008	0.826281	0.90821	up	no
MGG_08014	Putative uncharacterized protein [Source:UniProtKB/TrEMBL;Acc:G4MX61]	0.186607	0.426964	0.181105	0.185994	0.491469	0.326809	0.791296	-0.337711	0.459151	0.642337	down	no
MGG_05575	Putative uncharacterized protein [Source:UniProtKB/TrEMBL;Acc:G4MN25]	3.06118	0.761105	1.10521	0.340921	0.357769	0.378632	4.57384	2.1934	0.00108486	0.00524656	up	yes
MGG_07746	Putative uncharacterized protein [Source:UniProtKB/TrEMBL;Acc:G4N0L9]	1.15896	0.376115	0.788388	0.446573	0.953407	0.729546	1.09107	0.125746	0.922347	0.960721	up	no
MGG_13217	tRNA (Cytosine-5-)-methyltransferase NCL1 [Source:UniProtKB/TrEMBL;Acc:G4N577]	13.813	20.7208	24.4207	4.4033	4.67028	3.86786	4.55548	2.1876	1.81409e-19	1.38233e-17	up	yes
MGG_17820	Putative uncharacterized protein [Source:UniProtKB/TrEMBL;Acc:G4NI96]	10.3425	16.9478	18.2104	4.32007	2.64507	3.02441	4.55483	2.1874	8.57362e-13	3.05642e-11	up	yes
MGG_02744	Putative uncharacterized protein [Source:UniProtKB/TrEMBL;Acc:G5EHR2]	3.78502	2.42334	3.33519	4.91243	4.13664	5.18584	0.670432	-0.576837	0.00968497	0.0326366	down	no
MGG_17494		0.054292	0.208825	0.104412	0.146712	0.115721	0.005036	1.3741	0.458486	0.960257	0.976109	up	no
MGG_10696	Putative uncharacterized protein [Source:UniProtKB/TrEMBL;Acc:G4NIC2]	0.356655	0.266579	0.46764	0.363745	0.427164	0.394098	0.920563	-0.119411	0.621502	0.772254	down	no
MGG_02093	Polyamine transporter 2 [Source:UniProtKB/TrEMBL;Acc:G4MNC7]	0	0.104338	0.15953	0	0	0	879.56	9.78064	0.042529	0.108627	up	no
MGG_00682	Cyclin-dependent kinase regulatory subunit [Source:UniProtKB/TrEMBL;Acc:G4NAY2]	51.1188	84.3229	84.3451	52.0207	53.294	44.6971	1.46513	0.551028	0.0507242	0.125366	up	no
MGG_01663	Helix-loop-helix DNA binding protein [Source:UniProtKB/TrEMBL;Acc:G4MUF5]	39.9385	52.8888	45.3381	61.9563	63.1731	59.1603	0.749718	-0.415579	0.0021134	0.00920894	down	no
MGG_03944	Putative uncharacterized protein [Source:UniProtKB/TrEMBL;Acc:G4NH44]	1.7216	0.446422	0.787561	1.10529	0.531543	0.816323	1.20481	0.268802	0.717105	0.839694	up	no
MGG_15402	Putative uncharacterized protein [Source:UniProtKB/TrEMBL;Acc:G4MY07]	3.78237	5.09074	4.02542	0.872906	0.68624	1.28162	4.54052	2.18286	4.15277e-12	1.32195e-10	up	yes
MGG_10244	NA	NA	NA	NA	NA	NA	NA	NA	NA	NA	NA	NA	NA
MGG_10318	Putative uncharacterized protein [Source:UniProtKB/TrEMBL;Acc:G5EH88]	0.073394	0.099905	0.093758	0	0	0	890.19	9.79797	0.104277	0.220474	up	no
MGG_02113	Cupin domain-containing protein [Source:UniProtKB/TrEMBL;Acc:G4MNQ5]	102.343	160.066	159.175	35.3592	24.7586	32.9238	4.53113	2.17987	1.55894e-17	9.59928e-16	up	yes
MGG_17825	Putative uncharacterized protein [Source:UniProtKB/TrEMBL;Acc:G4NIA9]	0.201539	0.157868	0.346515	0.058884	0.0273	0.071288	4.48284	2.16441	0.00200132	0.00879282	up	yes
MGG_13473	Putative uncharacterized protein [Source:UniProtKB/TrEMBL;Acc:G4N6H3]	8.91937	13.2348	17.9512	14.2433	9.59764	11.4425	1.13666	0.1848	0.791461	0.885294	up	no
MGG_15520	Putative uncharacterized protein [Source:UniProtKB/TrEMBL;Acc:G4MYE6]	0	10.2528	9.94728	0.736982	0.590309	0.336113	12.1438	3.60215	0.0852102	0.188169	up	no
MGG_16024	Putative uncharacterized protein [Source:UniProtKB/TrEMBL;Acc:G4MN89]	0.095348	0.530149	0.539112	0	1.76181	0	0.661031	-0.597211	0.74771	0.856214	down	no
MGG_16414	NA	NA	NA	NA	NA	NA	NA	NA	NA	NA	NA	NA	NA
MGG_17066	Putative uncharacterized protein [Source:UniProtKB/TrEMBL;Acc:G4N7D0]	0.094336	0.054647	0.160742	0.129483	0.215645	0.045561	0.792766	-0.335033	0.7108	0.835607	down	no
MGG_17568	NA	NA	NA	NA	NA	NA	NA	NA	NA	NA	NA	NA	NA
MGG_17876	Putative uncharacterized protein [Source:UniProtKB/TrEMBL;Acc:G5EGZ8]	0.156604	0.092382	0.221038	0.031102	0.164664	0.017748	2.20137	1.1384	0.593429	0.751853	up	no
MGG_20249	NA	NA	NA	NA	NA	NA	NA	NA	NA	NA	NA	NA	NA
MGG_20253	NA	NA	NA	NA	NA	NA	NA	NA	NA	NA	NA	NA	NA
MGG_02064	Putative uncharacterized protein [Source:UniProtKB/TrEMBL;Acc:G4MN90]	3.04428	2.66492	3.89926	3.4437	2.69876	3.14825	1.0342	0.0485156	0.849607	0.924693	up	no
MGG_06387	WD repeat-containing protein 70 [Source:UniProtKB/TrEMBL;Acc:G4N7L0]	5.18475	9.3666	10.3309	6.44067	5.43889	6.04961	1.38781	0.472809	0.174965	0.330365	up	no
MGG_06548	Carotenoid oxygenase [Source:UniProtKB/TrEMBL;Acc:G4N6K6]	12.7146	22.8308	23.4043	16.8039	16.9809	15.4944	1.19624	0.258506	0.520397	0.692775	up	no
MGG_03388	ATP-dependent RNA helicase DHH1 [Source:UniProtKB/Swiss-Prot;Acc:A4R715]	9.57197	14.1175	19.0572	2.94427	2.88411	3.73163	4.47141	2.16073	2.38161e-13	9.33651e-12	up	yes
MGG_20266	NA	NA	NA	NA	NA	NA	NA	NA	NA	NA	NA	NA	NA
MGG_14584	Putative uncharacterized protein [Source:UniProtKB/TrEMBL;Acc:G4ML78]	7.79814	6.53593	6.53292	4.80368	4.62274	5.27844	1.41905	0.50493	0.0485681	0.121117	up	no
MGG_09307	Hexose transporter [Source:UniProtKB/TrEMBL;Acc:G4MQQ8]	1.0663	0.534503	0.890383	0.168432	0.333498	0.512662	2.45535	1.29593	0.0232226	0.066525	up	no
MGG_07703	Putative uncharacterized protein [Source:UniProtKB/TrEMBL;Acc:G4N064]	2.5579	2.38376	2.72581	1.74848	1.69066	1.17417	1.66203	0.732949	0.0224214	0.0648112	up	no
MGG_16651	Putative uncharacterized protein [Source:UniProtKB/TrEMBL;Acc:G4N1Q2]	0.108809	0.500075	0.537155	0.547246	0.136319	0.257367	1.21798	0.284494	0.884328	0.938684	up	no
MGG_17312	Putative uncharacterized protein [Source:UniProtKB/TrEMBL;Acc:G4NC54]	0.048089	0.094502	0.123275	0.375165	0.373668	0.136986	0.300136	-1.73631	0.0322214	0.0866438	down	no
MGG_13429	Glycoside hydrolase [Source:UniProtKB/TrEMBL;Acc:G4N2K3]	9.30398	13.1779	12.5805	2.80028	2.85712	2.28279	4.4158	2.14268	1.13723e-24	1.47501e-22	up	yes
MGG_00086	Endochitinase [Source:UniProtKB/TrEMBL;Acc:G4NEJ1]	10.1763	1.64328	2.16119	2.69366	3.09028	3.2839	1.5418	0.624612	0.382845	0.571316	up	no
MGG_00619	Putative uncharacterized protein [Source:UniProtKB/TrEMBL;Acc:G4NB61]	4.69174	4.71831	5.62796	5.54048	6.27535	5.79632	0.853843	-0.227957	0.105903	0.223269	down	no
MGG_13936	Putative uncharacterized protein [Source:UniProtKB/TrEMBL;Acc:G4NA51]	411.229	1154.79	1138.86	203.639	200.762	208.356	4.41429	2.14218	2.55081e-08	4.17442e-07	up	yes
MGG_01425	Putative uncharacterized protein [Source:UniProtKB/TrEMBL;Acc:G4MZK8]	1.98309	0.438293	0.431917	1.27842	0.789843	0.953616	0.944213	-0.0828155	0.855244	0.928436	down	no
MGG_10305	Putative uncharacterized protein [Source:UniProtKB/TrEMBL;Acc:G5EHL9]	33.4841	36.2378	36.7221	8.37815	7.77074	7.97125	4.41307	2.14178	3.57169e-63	3.34969e-60	up	yes
MGG_05505	Autophagy protein [Source:UniProtKB/TrEMBL;Acc:G4MM78]	2.17327	0.664533	0.918181	1.10003	0.873656	0.707257	1.40099	0.48645	0.419827	0.606312	up	no
MGG_06535	Putative uncharacterized protein [Source:UniProtKB/TrEMBL;Acc:G4N6M1]	0.290667	0.274113	0.349478	0.256397	0.110493	0.535924	1.01268	0.0181726	0.910627	0.954166	up	no
MGG_06988	Putative uncharacterized protein [Source:UniProtKB/TrEMBL;Acc:G4MNX0]	2.32275	1.14035	1.219	1.17053	1.1446	0.634687	1.58725	0.666533	0.22165	0.392498	up	no
MGG_07615	Protoporphyrinogen oxidase [Source:UniProtKB/TrEMBL;Acc:G4N2M0]	1.55238	1.02379	1.21247	2.06899	1.75035	2.38982	0.610169	-0.712719	0.0257783	0.0724503	down	no
MGG_08629	Putative uncharacterized protein [Source:UniProtKB/TrEMBL;Acc:G4ML20]	0	0.112942	0	0.124789	0	0.122725	0.456306	-1.13193	0.614446	0.766544	down	no
MGG_08662	Putative uncharacterized protein [Source:UniProtKB/TrEMBL;Acc:G4MLG3]	1.19745	1.12532	1.9626	2.53466	1.794	2.89059	0.593603	-0.75243	0.0452456	0.114115	down	no
MGG_08894	Putative uncharacterized protein [Source:UniProtKB/TrEMBL;Acc:G4MVK7]	22.5981	27.504	28.2515	20.9076	19.1388	22.1081	1.26063	0.33414	0.112259	0.234159	up	no
MGG_16149	ADP,ATP carrier protein [Source:UniProtKB/TrEMBL;Acc:G4MKR0]	2809.85	4422.82	4240.07	3797.59	4005.29	3767.82	0.991534	-0.0122665	0.604498	0.760503	down	no
MGG_09280	Putative uncharacterized protein [Source:UniProtKB/TrEMBL;Acc:G4MQM6]	0.080312	1.08002	0.597369	0.743863	0.369515	0.613098	1.01809	0.0258619	0.938652	0.965905	up	no
MGG_09378	Putative uncharacterized protein [Source:UniProtKB/TrEMBL;Acc:G4NI08]	0	0	0	0.244284	0.428586	0	0.000445851	-11.1311	0.167317	0.318689	down	no
MGG_15785	Putative uncharacterized protein [Source:UniProtKB/TrEMBL;Acc:G4MWP5]	0	0.179211	0.480214	0.306965	0	0.211729	1.27132	0.346325	0.874654	0.935649	up	no
MGG_16131	Putative uncharacterized protein [Source:UniProtKB/TrEMBL;Acc:G4MK88]	0.112132	0.281412	0.429286	0.159881	0.238156	0.390003	1.04415	0.0623255	0.925167	0.962426	up	no
MGG_16967	Putative uncharacterized protein [Source:UniProtKB/TrEMBL;Acc:G4N2F7]	0.168591	0.166563	0.1958	0.287735	0	0.099413	1.37145	0.455702	0.806208	0.895934	up	no
MGG_17059	Putative uncharacterized protein [Source:UniProtKB/TrEMBL;Acc:G4N742]	0.449474	0	0.389395	0.799299	0	0.623261	0.58969	-0.761972	0.649506	0.794579	down	no
MGG_16819		0	0.971086	0.635478	0.964491	0.806554	0.095946	0.86051	-0.216737	0.776295	0.873975	down	no
MGG_00833	pH-response regulator protein palA/RIM20 [Source:UniProtKB/Swiss-Prot;Acc:Q51NJ3]	3.12138	2.30084	1.87452	2.6884	3.04069	2.31509	0.907082	-0.140695	0.476708	0.656617	down	no
MGG_02432	Leucyl-tRNA synthetase [Source:UniProtKB/TrEMBL;Acc:G4MRI0]	9.39317	12.7712	16.3255	3.02691	3.00381	2.77522	4.37089	2.12793	1.02895e-20	8.89717e-19	up	yes
MGG_04441	Putative uncharacterized protein [Source:UniProtKB/TrEMBL;Acc:G4MSB7]	30.8647	121.736	131.889	22.1019	23.0438	19.9712	4.36892	2.12728	1.23261e-05	0.000109906	up	yes
MGG_04040	DEAH box polypeptide 37 [Source:UniProtKB/TrEMBL;Acc:G4NGS5]	2.35439	2.81618	4.81157	2.16724	1.87919	1.90574	1.67706	0.745934	0.0239456	0.0682273	up	no
MGG_17821	Putative uncharacterized protein [Source:UniProtKB/TrEMBL;Acc:G4NI99]	0.748751	1.03879	1.3121	1.61406	1.53538	1.37267	0.685443	-0.544891	0.00794722	0.0277788	down	no
MGG_13261	Putative uncharacterized protein [Source:UniProtKB/TrEMBL;Acc:G4N420]	0.077277	0.098354	0.103792	0.094287	0.264757	0.286397	0.432918	-1.20783	0.072996	0.166786	down	no
MGG_04699	C2H2 finger domain-containing protein FlbC [Source:UniProtKB/TrEMBL;Acc:G4MTC9]	84.2512	142.994	137.792	26.5124	29.5772	27.6048	4.36156	2.12484	5.36496e-19	3.91674e-17	up	yes
MGG_14929	Putative uncharacterized protein [Source:UniProtKB/TrEMBL;Acc:G4NI93]	0.464731	0.266749	0.147728	0.263813	0.117637	0.657521	0.84623	-0.240879	0.703073	0.829803	down	no
MGG_15065	Putative uncharacterized protein [Source:UniProtKB/TrEMBL;Acc:G4MZ93]	3.09486	4.46427	4.80846	3.5897	4.01581	3.9243	1.07266	0.101195	0.969503	0.981648	up	no
MGG_00556	Putative uncharacterized protein [Source:UniProtKB/TrEMBL;Acc:G4NBF2]	86.0341	26.3944	29.2669	76.5362	61.0499	63.38	0.705071	-0.504159	0.253543	0.431912	down	no
MGG_03708	NADH-cytochrome b5 reductase 2 [Source:UniProtKB/Swiss-Prot;Acc:A4QR21]	66.269	50.9816	45.9796	44.1154	44.7403	40.4993	1.26188	0.335572	0.24836	0.425745	up	no
MGG_06326	Vacuolar ATP synthase proteolipid subunit [Source:UniProtKB/TrEMBL;Acc:G4N838]	2.24832	0.873596	0.883648	1.14601	2.1128	0.868406	0.970527	-0.0431604	0.875941	0.935649	down	no
MGG_08550	Lipolytic enzyme [Source:UniProtKB/TrEMBL;Acc:G4N5W8]	0.344585	0.520706	0.739599	0.711562	0.860452	0.879534	0.654644	-0.611219	0.0598412	0.142386	down	no
MGG_08656	Putative uncharacterized protein [Source:UniProtKB/TrEMBL;Acc:G4MLF5]	2.31187	1.1948	1.64667	2.1132	2.81449	2.53119	0.6909	-0.533451	0.0730273	0.166795	down	no
MGG_10292	Putative uncharacterized protein [Source:UniProtKB/TrEMBL;Acc:G5EGW6]	67.9495	48.5036	47.6017	60.734	53.6843	50.4561	0.995029	-0.0071892	0.741462	0.85508	down	no
MGG_11999	Mannan endo-1,4-beta-mannosidase C [Source:UniProtKB/TrEMBL;Acc:G4NI55]	0.585104	0.182431	0.353805	0.761583	0.230316	0.306713	0.863491	-0.211747	0.68106	0.816272	down	no
MGG_14560	Putative uncharacterized protein [Source:UniProtKB/TrEMBL;Acc:G4MPB6]	0.176439	0.413731	0.391593	0.479924	0.318441	0.14119	1.04492	0.0633972	0.93114	0.963583	up	no
MGG_05747	Putative uncharacterized protein [Source:UniProtKB/TrEMBL;Acc:G4MPW3]	4.53038	2.92442	2.77161	0.834656	0.670258	0.843077	4.35539	2.1228	2.08629e-08	3.48439e-07	up	yes
MGG_01230	Succinate-semialdehyde dehydrogenase [Source:UniProtKB/TrEMBL;Acc:G4MXJ4]	99.148	144.245	133.437	124.471	117.208	116.272	1.05274	0.0741519	0.932266	0.963583	up	no
MGG_14899	Putative uncharacterized protein [Source:UniProtKB/TrEMBL;Acc:G4NFC8]	0	0.025272	0.069791	0	0.063929	0.052649	0.815445	-0.29434	0.841382	0.918607	down	no
MGG_15275	Putative uncharacterized protein [Source:UniProtKB/TrEMBL;Acc:G4N8D3]	2.25428	1.66326	1.66645	0.484952	0.660221	1.7161	1.95157	0.964638	0.0942652	0.203947	up	no
MGG_15312	Putative uncharacterized protein [Source:UniProtKB/TrEMBL;Acc:G4MQT8]	7.74656	6.43905	6.96883	7.80939	9.19065	6.10475	0.915587	-0.127231	0.443173	0.627472	down	no
MGG_07087	Pre-mRNA-splicing factor SYF1 [Source:UniProtKB/Swiss-Prot;Acc:Q52DF3]	10.3139	12.1419	12.6527	3.00398	2.30415	2.75391	4.35479	2.1226	1.28101e-31	2.56033e-29	up	yes
MGG_17457	Putative uncharacterized protein [Source:UniProtKB/TrEMBL;Acc:G4NC49]	0.982187	1.99474	3.11279	2.17746	2.48184	3.73801	0.725199	-0.463552	0.265178	0.445692	down	no
MGG_17879	Putative uncharacterized protein [Source:UniProtKB/TrEMBL;Acc:G4NKR5]	16.7648	39.1313	50.7641	33.6304	35.5641	28.259	1.09447	0.130236	0.951604	0.971688	up	no
MGG_18005	Putative uncharacterized protein [Source:UniProtKB/TrEMBL;Acc:G4NJI1]	6.02962	1.18219	2.27908	2.79573	2.83522	2.02334	1.23994	0.310273	0.720424	0.841602	up	no
MGG_18011	Putative uncharacterized protein [Source:UniProtKB/TrEMBL;Acc:G5EI26]	0	0.076428	0	0.53788	0	0	0.142091	-2.81511	0.419873	0.606312	down	no
MGG_12086	Putative uncharacterized protein [Source:UniProtKB/TrEMBL;Acc:G4NHC7]	1.93293	0.859026	0.877196	0.675284	0.713151	1.87999	1.12261	0.166852	0.879108	0.93575	up	no
MGG_04697	Peroxisomal NADH pyrophosphatase NUDT12 [Source:UniProtKB/TrEMBL;Acc:G4MTC3]	36.9262	31.2777	30.3328	22.0422	24.8808	25.5101	1.36038	0.444012	0.0561628	0.135645	up	no
MGG_03460	2-hydroxyacid dehydrogenase [Source:UniProtKB/TrEMBL;Acc:G4N8A0]	6.09844	10.5192	9.40738	2.65245	1.58257	1.74612	4.35118	2.12141	1.70695e-10	4.19578e-09	up	yes
MGG_08619	Aryl-alcohol dehydrogenase [Source:UniProtKB/TrEMBL;Acc:G4ML08]	1.12758	2.22062	1.87399	1.10913	1.42575	0.809638	1.56142	0.642858	0.161281	0.310492	up	no
MGG_09900	Putative uncharacterized protein [Source:UniProtKB/TrEMBL;Acc:G4MR50]	338.293	158.998	156.047	280.459	249.758	270.038	0.816414	-0.292627	0.331775	0.521286	down	no
MGG_01439	Inorganic phosphate transporter PHO84 [Source:UniProtKB/TrEMBL;Acc:G4MSG7]	0.417	0.187982	0.332542	0.208174	0.145276	0.256217	1.53776	0.620834	0.309465	0.497494	up	no
MGG_09879	Putative uncharacterized protein [Source:UniProtKB/TrEMBL;Acc:G4NIC6]	14.5565	12.0069	9.58332	11.3783	10.2683	11.3535	1.09535	0.131394	0.813457	0.900459	up	no
MGG_16308	Putative uncharacterized protein [Source:UniProtKB/TrEMBL;Acc:G4MS29]	1.54893	1.64634	1.60567	1.5215	1.33522	1.72429	1.04801	0.0676515	0.941929	0.967818	up	no
MGG_04682	Putative uncharacterized protein [Source:UniProtKB/TrEMBL;Acc:G4MRB3]	24.7387	2.95763	3.4081	8.63731	8.66153	9.4865	1.16125	0.215675	0.80145	0.892517	up	no
MGG_17839	Putative uncharacterized protein [Source:UniProtKB/TrEMBL;Acc:G4NIH4]	1.09801	2.14911	3.64289	1.58238	2.43887	2.02169	1.14018	0.189258	0.879765	0.935986	up	no
MGG_05865	Glyoxal oxidase [Source:UniProtKB/TrEMBL;Acc:G4N3R4]	11.9837	40.7952	49.0439	7.51816	7.8563	8.0815	4.34102	2.11803	5.46088e-06	5.36063e-05	up	yes
MGG_09355	NACHT domain-containing protein [Source:UniProtKB/TrEMBL;Acc:G4NI43]	24.4544	27.3427	40.065	7.41295	6.90439	6.86605	4.33652	2.11654	4.27918e-23	4.57647e-21	up	yes
MGG_04528	Putative uncharacterized protein [Source:UniProtKB/TrEMBL;Acc:G4MSG0]	12.4173	13.7583	16.3315	3.54348	2.84035	3.42179	4.33497	2.11602	3.84593e-33	8.22624e-31	up	yes
MGG_03299	Phosphate:H+ symporter [Source:UniProtKB/TrEMBL;Acc:G4N9F2]	18.9029	34.9032	35.4028	6.7402	7.57976	6.28623	4.32923	2.11411	3.68858e-14	1.59472e-12	up	yes
MGG_10019	Putative uncharacterized protein [Source:UniProtKB/TrEMBL;Acc:G4N9C6]	3.91581	6.77488	7.13051	3.31565	3.88607	3.62345	1.64627	0.719204	0.0197343	0.0583416	up	no
MGG_20122	NA	NA	NA	NA	NA	NA	NA	NA	NA	NA	NA	NA	NA
MGG_17166	Putative uncharacterized protein [Source:UniProtKB/TrEMBL;Acc:G4N6D2]	0.17548	0.286322	0.364393	0.490357	0.314217	0	1.02687	0.0382572	0.964927	0.979073	up	no
MGG_08741	tRNA selenocysteine-associated protein 1 [Source:UniProtKB/TrEMBL;Acc:G4NFS0]	104.297	118.662	138.776	92.0113	95.8953	100.691	1.25342	0.325873	0.0983492	0.211149	up	no
MGG_17064	Putative uncharacterized protein [Source:UniProtKB/TrEMBL;Acc:G4N7B9]	3.37425	4.15051	4.15703	5.15723	2.87187	2.13177	1.14969	0.201241	0.799705	0.891062	up	no
MGG_10036	Phenylalanine and histidine ammonia-lyase [Source:UniProtKB/TrEMBL;Acc:G4N9A8]	1.34933	0.700727	0.603259	0.317006	0.185596	0.111717	4.31912	2.11074	0.000376272	0.00210405	up	yes
MGG_03997	Putative uncharacterized protein [Source:UniProtKB/TrEMBL;Acc:G4NGX8]	52.205	46.931	59.5215	43.493	45.0711	44.2235	1.19482	0.256795	0.219382	0.389672	up	no
MGG_14783	Putative uncharacterized protein [Source:UniProtKB/TrEMBL;Acc:G4MSL5]	2.28287	4.6508	5.04687	4.4639	6.72889	5.36092	0.723737	-0.466462	0.111956	0.233687	down	no
MGG_13168	Putative uncharacterized protein [Source:UniProtKB/TrEMBL;Acc:G4MPK1]	37.5046	41.1853	42.8085	28.8429	29.3717	26.4947	1.4343	0.520344	0.000152899	0.000977529	up	no
MGG_00408	RCC1 domain-containing protein [Source:UniProtKB/TrEMBL;Acc:G4NCD5]	25.1482	43.7802	40.6179	46.3706	45.6638	47.1219	0.787218	-0.345165	0.0572667	0.137847	down	no
MGG_00962	Putative uncharacterized protein [Source:UniProtKB/TrEMBL;Acc:G4ND62]	2.45499	0.609386	0.183277	1.38239	0.969534	0.489108	1.14312	0.192979	0.8615	0.931801	up	no
MGG_01397	Putative uncharacterized protein [Source:UniProtKB/TrEMBL;Acc:G4MZH5]	2.41204	3.76095	4.55849	2.63254	2.21773	2.02768	1.56027	0.641799	0.0545238	0.132447	up	no
MGG_02336	Isoflavone reductase [Source:UniProtKB/TrEMBL;Acc:G4MQK0]	5.35678	0.910207	0.571675	4.29208	4.11072	5.83251	0.480401	-1.05769	0.156558	0.303218	down	no
MGG_11165	Putative uncharacterized protein [Source:UniProtKB/TrEMBL;Acc:G4MUU8]	10.1435	20.3898	23.17	3.62876	4.6095	4.26563	4.29494	2.10264	1.22261e-10	3.09254e-09	up	yes
MGG_03967	Putative uncharacterized protein [Source:UniProtKB/TrEMBL;Acc:G4NH20]	1.04062	0.363236	0.695121	1.21064	1.10589	1.44063	0.558658	-0.839963	0.0497409	0.123386	down	no
MGG_01475	Putative uncharacterized protein [Source:UniProtKB/TrEMBL;Acc:G4MSL1]	41.5645	54.1489	63.6851	12.5518	12.487	12.1117	4.29063	2.10119	1.93053e-29	3.31508e-27	up	yes
MGG_05383	HHE domain-containing protein [Source:UniProtKB/TrEMBL;Acc:G4MKY7]	6.02591	3.79856	4.56177	2.61203	3.73552	3.7469	1.42516	0.511127	0.155507	0.301518	up	no
MGG_07217	Putative uncharacterized protein [Source:UniProtKB/TrEMBL;Acc:G4MU24]	0.082047	0	0	0.146876	0.158168	0.345639	0.126094	-2.98743	0.0576726	0.138632	down	no
MGG_11470	Putative uncharacterized protein [Source:UniProtKB/TrEMBL;Acc:G4NDG5]	9.72798	14.6842	16.3525	8.30973	9.65116	9.09217	1.50684	0.591526	0.0243243	0.0690643	up	no
MGG_12963	Putative uncharacterized protein [Source:UniProtKB/TrEMBL;Acc:G4N3I4]	11.6361	1.8818	2.0153	1.63266	1.36272	0.626535	4.28867	2.10053	0.00494095	0.0188427	up	yes
MGG_11915	Putative uncharacterized protein [Source:UniProtKB/TrEMBL;Acc:G4MRE3]	0.830625	1.39457	1.64359	2.20331	0.849758	1.66923	0.81926	-0.287607	0.508295	0.681202	down	no
MGG_12668	Putative uncharacterized protein [Source:UniProtKB/TrEMBL;Acc:G4NJX9]	0.301964	0.163937	0.314604	0.668351	0.227305	0.962132	0.420126	-1.25111	0.0548584	0.133101	down	no
MGG_13029	Putative uncharacterized protein [Source:UniProtKB/TrEMBL;Acc:G4MKX8]	3.34395	4.46626	4.32218	4.45114	4.2813	3.83699	0.96523	-0.0510548	0.487244	0.666197	down	no
MGG_07966	Phosphate transporter [Source:UniProtKB/TrEMBL;Acc:G4N2V6]	9.68514	1.27039	2.43852	0.946905	1.08541	1.11847	4.25102	2.08781	0.00254245	0.0107593	up	yes
MGG_17081	Putative uncharacterized protein [Source:UniProtKB/TrEMBL;Acc:G4N7Y3]	0.150808	0.218429	0.447125	0.405115	0.249158	0.138233	1.0301	0.0427872	0.872832	0.935649	up	no
MGG_07332	Actin polymerization protein Bzz1 [Source:UniProtKB/TrEMBL;Acc:G4MV27]	3.4192	3.85208	4.71845	3.0877	3.19269	3.87405	1.18074	0.23969	0.454552	0.638394	up	no
MGG_09841	Putative uncharacterized protein [Source:UniProtKB/TrEMBL;Acc:G4NIH1]	14.4013	15.1966	18.3457	3.30298	4.21578	3.77643	4.2446	2.08563	2.421e-28	3.93558e-26	up	yes
MGG_05528	Hob3 [Source:UniProtKB/TrEMBL;Acc:G4MML2]	46.832	50.1539	45.3035	50.0372	52.3168	51.4011	0.92543	-0.111805	0.166843	0.318035	down	no
MGG_12315	Putative uncharacterized protein [Source:UniProtKB/TrEMBL;Acc:G4MZA4]	42.3988	17.0962	17.7255	48.2494	45.8048	48.5938	0.541337	-0.885401	0.0198065	0.0584699	down	no
MGG_06735	Golgi membrane protein [Source:UniProtKB/TrEMBL;Acc:G4MLK4]	10.7901	16.5094	16.1887	11.2773	11.5783	9.70804	1.33549	0.417364	0.117411	0.2432	up	no
MGG_03390	Glutamyl-tRNA(Gln) amidotransferase subunit B, mitochondrial [Source:UniProtKB/Swiss-Prot;Acc:A4R713]	3.55997	3.60245	4.03167	2.88275	3.20233	3.4244	1.17715	0.2353	0.38229	0.570719	up	no
MGG_00900	Putative uncharacterized protein [Source:UniProtKB/TrEMBL;Acc:G4NDN9]	2.88792	4.31042	6.65602	1.15566	1.09298	1.01835	4.24072	2.08431	1.95586e-06	2.14828e-05	up	yes
MGG_11312	Putative uncharacterized protein [Source:UniProtKB/TrEMBL;Acc:G4MW00]	1.09352	1.92432	1.89838	2.29814	2.44638	2.02239	0.726511	-0.460944	0.0559918	0.135313	down	no
MGG_08408	Putative uncharacterized protein [Source:UniProtKB/TrEMBL;Acc:G4MVX5]	34.0155	43.0186	42.3986	11.0852	7.09419	10.3207	4.1906	2.06716	1.45518e-17	9.00588e-16	up	yes
MGG_15150	Putative uncharacterized protein [Source:UniProtKB/TrEMBL;Acc:G4MMP7]	4608.66	4428.13	4134.42	1035.41	1075.73	1056.97	4.15743	2.05569	6.75137e-41	2.11058e-38	up	yes
MGG_16404	Putative uncharacterized protein [Source:UniProtKB/TrEMBL;Acc:G4MMP8]	1.69511	1.42923	1.51528	0.617357	0.275675	0.23218	4.12333	2.04381	0.000609815	0.00318682	up	yes
MGG_15329	Putative uncharacterized protein [Source:UniProtKB/TrEMBL;Acc:G4MWN0]	4.62254	7.41267	7.52027	2.04095	1.48433	1.22209	4.11922	2.04237	1.06203e-10	2.72023e-09	up	yes
MGG_10183	Enolase-phosphatase E1 [Source:UniProtKB/Swiss-Prot;Acc:A4RM80]	1.05522	3.71793	2.8107	0.700462	0.407577	0.738307	4.10749	2.03826	0.000202001	0.00122833	up	yes
MGG_12792	Alpha/beta hydrolase fold protein [Source:UniProtKB/TrEMBL;Acc:G4N6B8]	9.9774	24.5589	22.6252	4.92499	4.66979	4.37249	4.09253	2.03299	1.39271e-08	2.4257e-07	up	yes
MGG_04563	Putative uncharacterized protein [Source:UniProtKB/TrEMBL;Acc:G4MRU0]	1.32748	1.52896	1.68943	0.252203	0.454341	0.40564	4.08734	2.03116	1.30264e-07	1.8234e-06	up	yes
MGG_05338	Putative uncharacterized protein [Source:UniProtKB/TrEMBL;Acc:G4MKH3]	0.342043	0.395999	0.52182	0.267505	0.381424	0.05722	1.78413	0.835221	0.276518	0.45873	up	no
MGG_04398	6-phosphogluconate dehydrogenase [Source:UniProtKB/TrEMBL;Acc:G4MKM2]	1.59586	0.526107	0.767647	0.527054	0.619049	1.21847	1.22205	0.289299	0.710485	0.835467	up	no
MGG_07361	Putative uncharacterized protein [Source:UniProtKB/TrEMBL;Acc:G4MVG9]	1.62384	3.92537	5.09498	0.790963	0.99254	0.828857	4.07455	2.02664	5.85711e-06	5.69457e-05	up	yes
MGG_00418	NA	NA	NA	NA	NA	NA	NA	NA	NA	NA	NA	NA	NA
MGG_09150	Putative uncharacterized protein [Source:UniProtKB/TrEMBL;Acc:G4N096]	6.8211	1.07598	1.29026	0.717007	0.531734	1.0157	4.05723	2.02049	0.00579315	0.0215533	up	yes
MGG_03407	Putative uncharacterized protein [Source:UniProtKB/TrEMBL;Acc:G4N8M0]	1.0804	2.91445	2.92151	2.22823	1.85724	1.51523	1.23491	0.304408	0.610615	0.764308	up	no
MGG_05599	Beta-glucosidase 1 [Source:UniProtKB/TrEMBL;Acc:G4MN54]	1.66052	2.27362	3.04489	0.586945	0.53603	0.597771	4.05582	2.01999	7.43261e-13	2.68897e-11	up	yes
MGG_11774	Endoglucanase [Source:UniProtKB/TrEMBL;Acc:G4MPB3]	47.1498	28.2903	59.3752	10.2275	12.4637	10.6092	4.04847	2.01738	3.26362e-11	9.10529e-10	up	yes
MGG_04496	Oligoribonuclease [Source:UniProtKB/TrEMBL;Acc:G4MS89]	4.28022	3.98724	3.30542	0.733817	0.944671	1.18457	4.04215	2.01512	1.53587e-09	3.2064e-08	up	yes
MGG_07043	Putative uncharacterized protein [Source:UniProtKB/TrEMBL;Acc:G4MZQ0]	54.6825	230.889	190.149	136.967	126.287	132.241	1.20285	0.266458	0.719715	0.841372	up	no
MGG_02519	Putative uncharacterized protein [Source:UniProtKB/TrEMBL;Acc:G4MKC4]	24.4559	34.6947	42.4154	7.90873	8.67544	8.56667	4.03827	2.01374	5.85702e-19	4.25052e-17	up	yes
MGG_09708	Putative uncharacterized protein [Source:UniProtKB/TrEMBL;Acc:G4NAI6]	0.574636	0.419138	0.389605	0.36574	0.677608	0.553172	0.866497	-0.206734	0.598562	0.755844	down	no
MGG_15234	Putative uncharacterized protein [Source:UniProtKB/TrEMBL;Acc:G4N4A7]	1.39227	0.228068	0.236922	0.312019	0.33146	0.285462	1.99933	0.999516	0.184748	0.343099	up	no
MGG_15779	Putative uncharacterized protein [Source:UniProtKB/TrEMBL;Acc:G4MW70]	1.35553	0.670109	0.965362	0.815136	1.2847	0.387233	1.20262	0.266179	0.771661	0.871445	up	no
MGG_16206	Putative uncharacterized protein [Source:UniProtKB/TrEMBL;Acc:G4MMZ3]	0.145101	0.11555	0.140054	0.0613828	0.48668	0.1444	0.578667	-0.789195	0.345935	0.535437	down	no
MGG_08108	Ureidoglycolate hydrolase [Source:UniProtKB/TrEMBL;Acc:G4MYC2]	23.7548	22.2624	18.7903	18.4615	19.4381	20.675	1.10641	0.145886	0.728918	0.847023	up	no
MGG_08813	Acetyl transferase [Source:UniProtKB/TrEMBL;Acc:G4NFI4]	9.8141	40.0176	49.9474	9.43468	7.74263	7.66483	4.01652	2.00595	0.000126762	0.000837205	up	yes
MGG_12370	MKI67 FHA domain-interacting nucleolar phosphoprotein [Source:UniProtKB/TrEMBL;Acc:G4MTM5]	13.3794	20.2784	26.5054	14.4684	10.9754	13.3227	1.55194	0.634075	0.0468177	0.117328	up	no
MGG_00155	DNA-repair protein rad13 [Source:UniProtKB/TrEMBL;Acc:G4NE59]	12.7223	8.28056	7.7867	7.04581	6.2508	7.68395	1.3722	0.456494	0.170379	0.323135	up	no
MGG_07926	Putative uncharacterized protein [Source:UniProtKB/TrEMBL;Acc:G4N2F9]	31.5916	46.6215	41.9395	39.4194	33.8666	36.6618	1.09282	0.12805	0.838718	0.916792	up	no
MGG_01033	Putative uncharacterized protein [Source:UniProtKB/TrEMBL;Acc:G4NCT2]	5.46811	2.55995	2.70926	6.97947	5.25964	6.44379	0.574713	-0.799085	0.02221	0.0643204	down	no
MGG_17180	Putative uncharacterized protein [Source:UniProtKB/TrEMBL;Acc:G4N6Z9]	3.13881	3.68977	3.41474	3.13498	2.78929	3.14846	1.12902	0.175074	0.6715	0.810025	up	no
MGG_00849	Putative uncharacterized protein [Source:UniProtKB/TrEMBL;Acc:G4NE11]	5.20026	6.14114	6.82398	6.15692	5.36234	7.13606	0.973737	-0.0383961	0.503221	0.677855	down	no
MGG_06185	Putative uncharacterized protein [Source:UniProtKB/TrEMBL;Acc:G4N024]	547.939	773.829	752.327	172.638	147.753	197.2	4.0072	2.0026	1.28165e-20	1.10041e-18	up	yes
MGG_15064	Putative uncharacterized protein [Source:UniProtKB/TrEMBL;Acc:G4MZ92]	10.7079	13.8328	11.4325	13.2509	9.79598	9.94175	1.09047	0.12495	0.859579	0.930893	up	no
MGG_03492	Acetamidase [Source:UniProtKB/TrEMBL;Acc:G4N809]	13.5725	21.0465	17.9374	20.623	20.7146	21.393	0.837809	-0.255307	0.0858797	0.189066	down	no
MGG_05658	Putative uncharacterized protein [Source:UniProtKB/TrEMBL;Acc:G4MNN3]	4.79215	4.70722	4.66837	3.87489	4.07548	4.86527	1.1055	0.144704	0.75572	0.860523	up	no
MGG_03440	Putative uncharacterized protein [Source:UniProtKB/TrEMBL;Acc:G4N8C3]	2.51309	1.28378	2.58114	0.669423	0.430877	0.491484	4.00683	2.00246	7.6795e-06	7.22999e-05	up	yes
MGG_09459	Putative uncharacterized protein [Source:UniProtKB/TrEMBL;Acc:G4N276]	11.1574	16.0956	17.7024	22.3168	17.9918	21.1437	0.731549	-0.450974	0.0111123	0.0365276	down	no
MGG_00245	Putative uncharacterized protein [Source:UniProtKB/TrEMBL;Acc:G4NDJ2]	5.65903	4.74872	3.67504	4.23623	5.25798	3.92669	1.04932	0.0694527	0.991889	0.995167	up	no
MGG_17223	Putative uncharacterized protein [Source:UniProtKB/TrEMBL;Acc:G4N8T8]	6.89443	1.53112	1.87145	0.985167	0.905807	0.678943	4.00674	2.00243	0.00316983	0.0130211	up	yes
MGG_08527	Putative uncharacterized protein [Source:UniProtKB/TrEMBL;Acc:G4N5T6]	2.26454	5.06	4.96398	1.1297	0.952938	1.01647	3.96518	1.98738	1.31023e-07	1.83002e-06	up	yes
MGG_03551	Threonyl-tRNA synthetase [Source:UniProtKB/TrEMBL;Acc:G4N7P0]	10.4096	17.4838	20.0049	3.89831	4.22063	3.96782	3.96287	1.98655	9.74972e-14	4.08483e-12	up	yes
MGG_20195	NA	NA	NA	NA	NA	NA	NA	NA	NA	NA	NA	NA	NA
MGG_17056	Putative uncharacterized protein [Source:UniProtKB/TrEMBL;Acc:G4N733]	0.41111	0.610607	0.533442	0.504885	0.429707	0.982905	0.811036	-0.302162	0.586726	0.748886	down	no
MGG_13499	Acetyl-CoA acetyltransferase [Source:UniProtKB/TrEMBL;Acc:G4N745]	48.2173	73.1423	72.8968	16.2271	16.9714	15.99	3.94922	1.98157	6.75115e-22	6.6379e-20	up	yes
MGG_00116	Putative uncharacterized protein [Source:UniProtKB/TrEMBL;Acc:G4NEG0]	0.082892	0.074944	0.07507	0	0.053784	0.169286	1.04409	0.0622513	0.986403	0.99259	up	no
MGG_00166	Putative uncharacterized protein [Source:UniProtKB/TrEMBL;Acc:G4NE46]	26.9105	26.4522	25.9666	24.0225	24.1891	22.9279	1.11513	0.157206	0.578283	0.742541	up	no
MGG_06316	Curved DNA-binding protein [Source:UniProtKB/TrEMBL;Acc:G4N849]	64.0225	84.3628	90.5149	20.9955	18.3923	21.233	3.9409	1.97852	1.75607e-27	2.78051e-25	up	yes
MGG_16648	Putative uncharacterized protein [Source:UniProtKB/TrEMBL;Acc:G4N1N1]	1.06123	0.985166	1.30072	0.235857	0.140284	0.475958	3.92808	1.97383	0.000259083	0.00152009	up	yes
MGG_11156	Putative uncharacterized protein [Source:UniProtKB/TrEMBL;Acc:G4MVA5]	7.69168	4.16816	7.11561	9.32942	8.3637	5.94417	0.802776	-0.31693	0.24629	0.423164	down	no
MGG_12476	Putative uncharacterized protein [Source:UniProtKB/TrEMBL;Acc:G4MX85]	4.27735	0.781565	1.0605	0.36628	0.616406	0.577756	3.92159	1.97144	0.00593689	0.0219341	up	yes
MGG_00316	Tissue alpha-L-fucosidase [Source:UniProtKB/TrEMBL;Acc:G4NCZ8]	2.90396	3.00054	2.68621	0.772011	0.487633	0.936901	3.91101	1.96754	3.38163e-10	7.9439e-09	up	yes
MGG_15388	Lactose permease [Source:UniProtKB/TrEMBL;Acc:G4NL61]	0.441322	0.441601	0.408959	0.199186	0.480663	0.653641	0.968798	-0.0457327	0.80138	0.892517	down	no
MGG_16216	Putative uncharacterized protein [Source:UniProtKB/TrEMBL;Acc:G4MNE8]	1.32194	2.17922	2.08849	2.2693	2.23103	1.90957	0.872033	-0.197546	0.445524	0.629649	down	no
MGG_16679	Putative uncharacterized protein [Source:UniProtKB/TrEMBL;Acc:G4N329]	0	0.141249	0	0	0.470632	1.06694	0.091865	-3.44434	0.165029	0.315466	down	no
MGG_17535	Putative uncharacterized protein [Source:UniProtKB/TrEMBL;Acc:G4NEH0]	1.89708	3.27885	3.84025	3.9593	3.34109	3.00254	0.875108	-0.192466	0.326456	0.516652	down	no
MGG_12606	Putative uncharacterized protein [Source:UniProtKB/TrEMBL;Acc:G5EI65]	352.552	471.763	441.995	445.189	474.458	462.608	0.916118	-0.126395	0.166292	0.317331	down	no
MGG_17881	Putative uncharacterized protein [Source:UniProtKB/TrEMBL;Acc:G4NKS6]	0.383328	0	0.239937	1.16478	1.15919	0.553971	0.216567	-2.20712	0.0363108	0.0954098	down	no
MGG_03286	Putative uncharacterized protein [Source:UniProtKB/TrEMBL;Acc:G4N9G4]	3.52026	3.28982	2.74735	0.761998	0.78212	0.905486	3.90162	1.96407	1.11751e-16	6.3667e-15	up	yes
MGG_09953	26S proteasome non-ATPase regulatory subunit 9 [Source:UniProtKB/TrEMBL;Acc:G4MRM8]	7.99138	8.89447	8.56451	8.24239	7.8039	8.53642	1.0353	0.0500423	0.814035	0.900855	up	no
MGG_16969	Putative uncharacterized protein [Source:UniProtKB/TrEMBL;Acc:G4N2H2]	6.96877	4.54461	3.77219	1.25238	1.02763	1.64401	3.89538	1.96176	2.296e-07	3.05933e-06	up	yes
MGG_03964	Putative uncharacterized protein [Source:UniProtKB/TrEMBL;Acc:G4NH23]	10.0788	13.9239	15.3666	11.5394	12.0075	11.2769	1.13053	0.176998	0.650121	0.795001	up	no
MGG_16806	Putative uncharacterized protein [Source:UniProtKB/TrEMBL;Acc:G4N1V7]	1.48435	1.97357	2.01201	1.8952	1.61643	1.42121	1.10888	0.149101	0.775033	0.873424	up	no
MGG_09198	Ent-kaurene oxidase [Source:UniProtKB/TrEMBL;Acc:G4MPE7]	0.662913	0.106024	0.581674	0.327473	0.540531	0.224366	1.2364	0.306151	0.752725	0.858326	up	no
MGG_13208	Putative uncharacterized protein [Source:UniProtKB/TrEMBL;Acc:G4N5H2]	4.6749	5.53193	4.70145	6.33437	6.18496	5.54157	0.825445	-0.276757	0.0526791	0.129072	down	no
MGG_00952	Amidohydrolase 2 [Source:UniProtKB/TrEMBL;Acc:G4ND71]	5.78151	1.84754	1.89906	7.47442	6.17883	6.78551	0.466179	-1.10105	0.0184995	0.0552537	down	no
MGG_17671	Putative uncharacterized protein [Source:UniProtKB/TrEMBL;Acc:G4NF90]	0.681591	1.49428	0.932899	0.511994	1.39727	0.91662	1.1001	0.137639	0.933526	0.963583	up	no
MGG_08158	Putative uncharacterized protein [Source:UniProtKB/TrEMBL;Acc:G4MYU1]	17.0929	5.62906	6.6831	8.53224	9.20562	8.8192	1.10724	0.146968	0.840142	0.91775	up	no
MGG_20302	NA	NA	NA	NA	NA	NA	NA	NA	NA	NA	NA	NA	NA
MGG_00523	Pre-mRNA-splicing factor ATP-dependent RNA helicase PRP2 [Source:UniProtKB/TrEMBL;Acc:G4NBP1]	1.65812	2.30739	3.41572	1.58126	1.40637	1.338	1.70639	0.77095	0.0217658	0.0632283	up	no
MGG_02689	D-arabinono-1,4-lactone oxidase [Source:UniProtKB/TrEMBL;Acc:G5EH52]	30.7	61.3268	72.2401	14.6773	13.751	13.7555	3.89408	1.96128	7.55598e-10	1.69032e-08	up	yes
MGG_01923	Putative uncharacterized protein [Source:UniProtKB/TrEMBL;Acc:G4NG15]	2.16163	8.57771	9.0216	1.65501	2.12829	1.29972	3.88764	1.95889	0.000315691	0.0018087	up	yes
MGG_06120	Putative uncharacterized protein [Source:UniProtKB/TrEMBL;Acc:G4N5I7]	3.13984	2.39383	2.76335	2.67346	2.58014	2.52864	1.06615	0.0924059	0.94371	0.968935	up	no
MGG_08775	Enoyl Coenzyme A hydratase domain containing 3 [Source:UniProtKB/TrEMBL;Acc:G4NFM5]	0.504404	0.568805	0.432593	0.820244	0.595166	0.917845	0.645365	-0.631812	0.0513439	0.126564	down	no
MGG_08648	Anaphase-promoting complex subunit 8 [Source:UniProtKB/TrEMBL;Acc:G4ML42]	1.98513	2.64649	4.4605	0.593578	1.05265	0.697365	3.87956	1.95589	1.23444e-06	1.43884e-05	up	yes
MGG_04966	Lysyl-tRNA synthetase [Source:UniProtKB/TrEMBL;Acc:G4N3I0]	8.54015	14.1844	18.3034	3.42847	3.25024	3.94515	3.86188	1.9493	1.23539e-10	3.1184e-09	up	yes
MGG_15550	Putative uncharacterized protein [Source:UniProtKB/TrEMBL;Acc:G4MT92]	0.693425	0.569626	0.360563	0.684599	0.485321	0.519216	0.96121	-0.0570768	0.823749	0.906498	down	no
MGG_05454	Putative uncharacterized protein [Source:UniProtKB/TrEMBL;Acc:G4MLS7]	131.675	201.852	179.835	142.995	135.132	139.464	1.22934	0.297889	0.278539	0.460964	up	no
MGG_09527	Putative uncharacterized protein [Source:UniProtKB/TrEMBL;Acc:G4N1D5]	2806.74	2447.14	2518.64	2733.03	2882.13	2818.19	0.921642	-0.117722	0.196751	0.358912	down	no
MGG_20283	NA	NA	NA	NA	NA	NA	NA	NA	NA	NA	NA	NA	NA
MGG_08189	Aromatic amino acid aminotransferase [Source:UniProtKB/TrEMBL;Acc:G4MZ85]	3.7691	4.44098	4.7009	5.85267	5.35501	5.56901	0.769579	-0.377859	0.00148106	0.00679093	down	no
MGG_03627	Putative uncharacterized protein [Source:UniProtKB/TrEMBL;Acc:G4N732]	99.1911	98.8745	87.1321	118.884	117.469	120.394	0.799439	-0.322939	0.0103574	0.0344897	down	no
MGG_09341	Integral membrane protein [Source:UniProtKB/TrEMBL;Acc:G4NI58]	0.162233	1.20299	2.5216	0.254363	0	0	15.2806	3.93363	0.0999394	0.213765	up	no
MGG_11280	NA	NA	NA	NA	NA	NA	NA	NA	NA	NA	NA	NA	NA
MGG_14006	Putative uncharacterized protein [Source:UniProtKB/TrEMBL;Acc:G4N671]	41.1718	14.0602	12.1254	5.98938	6.40376	5.08421	3.85399	1.94635	0.000450694	0.00245525	up	yes
MGG_15767	Putative uncharacterized protein [Source:UniProtKB/TrEMBL;Acc:G4MVS7]	40.621	68.1859	59.9399	37.9825	39.7282	39.8158	1.43582	0.521873	0.0537713	0.131037	up	no
MGG_15827	Putative uncharacterized protein [Source:UniProtKB/TrEMBL;Acc:G4MYS9]	0.318813	0.228943	0	0.981186	0.355197	0.308406	0.333025	-1.5863	0.244502	0.420743	down	no
MGG_17192	Putative uncharacterized protein [Source:UniProtKB/TrEMBL;Acc:G4N831]	0.351405	0.677701	0.743337	1.27706	0	0.418083	1.0456	0.064334	0.984731	0.991399	up	no
MGG_17290	Putative uncharacterized protein [Source:UniProtKB/TrEMBL;Acc:G4NBJ3]	0	0	0	0.945116	0.756807	0	0.000176271	-12.4699	0.0309884	0.0839829	down	no
MGG_17610	Putative uncharacterized protein [Source:UniProtKB/TrEMBL;Acc:G4NG77]	0.196886	0	0.396316	0.259251	0.268824	0.446059	0.608953	-0.715597	0.495187	0.672607	down	no
MGG_20245	NA	NA	NA	NA	NA	NA	NA	NA	NA	NA	NA	NA	NA
MGG_20312	NA	NA	NA	NA	NA	NA	NA	NA	NA	NA	NA	NA	NA
MGG_06785	Exosome complex exonuclease RRP41 [Source:UniProtKB/TrEMBL;Acc:G4MM07]	4.17986	4.47594	6.1583	1.37383	1.17257	1.29923	3.85219	1.94568	3.09181e-14	1.34626e-12	up	yes
MGG_03852	Putative uncharacterized protein [Source:UniProtKB/TrEMBL;Acc:G4NHG2]	1.84538	4.31109	4.67986	3.40393	3.58852	3.32592	1.0502	0.0706613	0.927306	0.963336	up	no
MGG_09494	Putative uncharacterized protein [Source:UniProtKB/TrEMBL;Acc:G4N1S8]	9.68652	5.00988	4.94589	6.22583	5.37037	4.85517	1.19396	0.255756	0.592247	0.751853	up	no
MGG_03743	IQ calmodulin-binding domain-containing protein [Source:UniProtKB/TrEMBL;Acc:G4N6E6]	9.13721	10.1987	9.58113	10.3296	10.8134	10.0098	0.928232	-0.107442	0.148467	0.291015	down	no
MGG_14692	Putative uncharacterized protein [Source:UniProtKB/TrEMBL;Acc:G4NCM4]	8.17736	10.2754	9.33327	7.87783	6.7598	7.65903	1.2462	0.317531	0.176192	0.332014	up	no
MGG_05439	Putative uncharacterized protein [Source:UniProtKB/TrEMBL;Acc:G4MLQ9]	20.6488	29.5117	26.5446	21.5288	23.6297	22.7996	1.12871	0.174681	0.630736	0.77928	up	no
MGG_05116	Malic acid transporter [Source:UniProtKB/TrEMBL;Acc:G4N4G8]	2.79699	2.94612	3.09536	3.21001	2.1566	3.10073	1.04383	0.0618868	0.916121	0.957501	up	no
MGG_15034	ADP-ribose pyrophosphatase [Source:UniProtKB/TrEMBL;Acc:G4NJV9]	9.60043	6.44635	6.21919	7.36221	9.07842	10.5605	0.824632	-0.278177	0.241357	0.417098	down	no
MGG_04378	Integral membrane protein [Source:UniProtKB/TrEMBL;Acc:G4MZD1]	102.874	19.814	16.2162	77.1512	80.5644	75.667	0.595177	-0.74861	0.22701	0.398977	down	no
MGG_04422	18S rRNA biogenesis protein RCL1 [Source:UniProtKB/TrEMBL;Acc:G4MZF3]	4.14175	3.65888	5.41038	1.08606	0.541095	1.82127	3.83102	1.93773	4.06888e-05	0.000314571	up	yes
MGG_13216	Putative uncharacterized protein [Source:UniProtKB/TrEMBL;Acc:G4N578]	4.69127	29.6548	23.0481	4.83965	4.55171	5.60506	3.82719	1.93629	0.00100945	0.00491895	up	yes
MGG_06324	dTDP-D-glucose 4,6-dehydratase [Source:UniProtKB/TrEMBL;Acc:G4N841]	137.572	383.43	405.192	81.3594	81.8786	79.6807	3.81278	1.93084	9.08777e-07	1.08626e-05	up	yes
MGG_07121	DNA mismatch repair protein mutL [Source:UniProtKB/TrEMBL;Acc:G4MT39]	3.47256	5.52709	6.99826	1.45367	1.70991	1.03305	3.81208	1.93058	1.0614e-08	1.8919e-07	up	yes
MGG_08263	Putative uncharacterized protein [Source:UniProtKB/TrEMBL;Acc:G4MXB7]	29.6199	5.58531	5.22571	3.4517	3.30627	3.86157	3.80722	1.92874	0.00392315	0.0155123	up	yes
MGG_04208	Putative uncharacterized protein [Source:UniProtKB/TrEMBL;Acc:G4NF89]	5.17716	1.21079	1.32917	0.699476	0.352658	0.978654	3.80006	1.92602	0.0088497	0.0303675	up	yes
MGG_15027	Sulfate adenylyltransferase [Source:UniProtKB/TrEMBL;Acc:G4NJI5]	32.3771	59.8032	57.2183	13.0865	13.2054	13.0335	3.79904	1.92564	3.02772e-13	1.16448e-11	up	yes
MGG_06596	Glucose dehydrogenase short protein [Source:UniProtKB/TrEMBL;Acc:G4N691]	3.7342	3.04722	4.2188	3.33733	2.33283	2.99168	1.26996	0.344785	0.285499	0.468463	up	no
MGG_11468	Putative uncharacterized protein [Source:UniProtKB/TrEMBL;Acc:G4NDF8]	2.66475	2.68996	3.7589	1.91924	1.15911	2.83253	1.54183	0.624648	0.179136	0.335643	up	no
MGG_14307	L-ascorbate oxidase [Source:UniProtKB/TrEMBL;Acc:G4N2Y0]	12.4166	39.2052	44.3954	7.76096	8.55209	9.06836	3.78297	1.91952	1.57743e-05	0.000136108	up	yes
MGG_13209	U2 small nuclear ribonucleoprotein A [Source:UniProtKB/TrEMBL;Acc:G4N5H1]	21.4453	30.8194	30.5342	19.086	18.7264	20.6421	1.41647	0.502297	0.0291311	0.0800285	up	no
MGG_04317	Putative uncharacterized protein [Source:UniProtKB/TrEMBL;Acc:G4NGH0]	3.38135	5.14819	5.8816	3.71096	3.04725	3.84184	1.35954	0.443114	0.166794	0.318035	up	no
MGG_02014	Putative uncharacterized protein [Source:UniProtKB/TrEMBL;Acc:G4MMR7]	0	0.069877	0.032239	0.115666	0.064496	0	0.566801	-0.819086	0.606447	0.762036	down	no
MGG_05352	Putative uncharacterized protein [Source:UniProtKB/TrEMBL;Acc:G4MKU5]	284.772	416.833	387.719	96.0664	100.166	92.2896	3.77554	1.91668	3.52934e-24	4.39079e-22	up	yes
MGG_08025	Putative uncharacterized protein [Source:UniProtKB/TrEMBL;Acc:G4MXN4]	0.752882	0.334889	0.39597	0.939825	0.875173	0.866569	0.553311	-0.853837	0.0166679	0.0507782	down	no
MGG_00417	Zinc finger transcription factor [Source:UniProtKB/TrEMBL;Acc:G4NCC3]	0.307704	0.544856	0.406198	0.592755	0.608366	0.237331	0.875078	-0.192516	0.568443	0.736029	down	no
MGG_07100	Putative uncharacterized protein [Source:UniProtKB/TrEMBL;Acc:G4MSR5]	0.196018	0.252053	0.155253	0.358846	0.364182	0.331866	0.571929	-0.806093	0.0752281	0.170925	down	no
MGG_07573	Putative uncharacterized protein [Source:UniProtKB/TrEMBL;Acc:G4N265]	2.28911	1.87544	3.81465	3.86359	3.50423	4.21889	0.688649	-0.538159	0.0264639	0.0740527	down	no
MGG_11096	Putative uncharacterized protein [Source:UniProtKB/TrEMBL;Acc:G5EH69]	0.967313	2.67492	1.71368	0.691102	0.421198	0.315509	3.75114	1.90733	0.00197904	0.00870121	up	yes
MGG_11716	Histone acetyltransferase GCN5 [Source:UniProtKB/TrEMBL;Acc:G4MRL2]	4.25436	6.31648	5.8485	6.17292	7.54872	5.75891	0.842858	-0.246639	0.144232	0.284129	down	no
MGG_15062	Putative uncharacterized protein [Source:UniProtKB/TrEMBL;Acc:G4MYT3]	3.05238	1.70752	2.09444	2.51877	2.27456	2.09964	0.994395	-0.00810904	0.798116	0.89035	down	no
MGG_00838	MGMT family protein [Source:UniProtKB/TrEMBL;Acc:G4NE24]	0.754029	0.894091	0.910131	0.698659	0.994265	1.28809	0.85818	-0.220647	0.469311	0.65143	down	no
MGG_01845	Putative uncharacterized protein [Source:UniProtKB/TrEMBL;Acc:G4MW98]	43.6255	62.959	64.9849	50.1735	52.2389	47.7982	1.14219	0.191806	0.603002	0.759422	up	no
MGG_05120	Putative uncharacterized protein [Source:UniProtKB/TrEMBL;Acc:G4N4H3]	1.4956	1.70166	2.06979	1.78131	1.46274	1.45906	1.11991	0.163379	0.763902	0.86605	up	no
MGG_07580	Glucose oxidase [Source:UniProtKB/TrEMBL;Acc:G4N2I1]	0.037878	0	0.042676	0.115752	0.142388	0.062259	0.251418	-1.99184	0.0771632	0.174638	down	no
MGG_05580	CAIB/BAIF family enzyme [Source:UniProtKB/TrEMBL;Acc:G4MN30]	207.828	118.791	142.64	43.1527	41.3117	40.9211	3.74252	1.90401	1.16481e-11	3.49786e-10	up	yes
MGG_08120	Integral membrane protein [Source:UniProtKB/TrEMBL;Acc:G4MYD8]	0.332895	0.267305	0.307298	0.176695	0.119049	0.293201	1.54089	0.623762	0.309114	0.497061	up	no
MGG_09431	Putative uncharacterized protein [Source:UniProtKB/TrEMBL;Acc:G4NHU6]	1.54711	1.19102	1.1409	1.16062	0.926512	1.31993	1.13852	0.187163	0.740733	0.854659	up	no
MGG_11466	Putative uncharacterized protein [Source:UniProtKB/TrEMBL;Acc:G4NDF6]	1.68281	1.67243	2.49039	1.678	1.77096	1.39279	1.20734	0.271829	0.438388	0.624031	up	no
MGG_10363	Putative uncharacterized protein [Source:UniProtKB/TrEMBL;Acc:G4NG76]	0.143318	0.126767	0	0	0.163051	0.285612	0.601977	-0.732219	0.661171	0.801532	down	no
MGG_15758	Putative uncharacterized protein [Source:UniProtKB/TrEMBL;Acc:G4MUX1]	0.714685	0.620722	0.674581	1.28785	0.501325	0.682031	0.813363	-0.298029	0.652193	0.796223	down	no
MGG_16032	Putative uncharacterized protein [Source:UniProtKB/TrEMBL;Acc:G4MNC2]	2.19066	4.99978	4.89269	3.83373	5.10395	3.9188	0.939847	-0.0895029	0.660756	0.801187	down	no
MGG_16162	Putative uncharacterized protein [Source:UniProtKB/TrEMBL;Acc:G4MLM3]	1.03101	0.88978	1.21938	0.497945	1.04473	0.850724	1.31201	0.391781	0.612856	0.765781	up	no
MGG_16164	Putative uncharacterized protein [Source:UniProtKB/TrEMBL;Acc:G4MLN0]	0.188426	0.333498	0.131058	0.326756	0.662879	0.400503	0.469725	-1.09011	0.259012	0.438104	down	no
MGG_16289	Putative uncharacterized protein [Source:UniProtKB/TrEMBL;Acc:G4MR52]	0	0.131673	0	0.268053	0	0.208993	0.276017	-1.85717	0.458148	0.641966	down	no
MGG_16847	Putative uncharacterized protein [Source:UniProtKB/TrEMBL;Acc:G4N3W4]	0.230617	0.101182	0.170358	0.391694	0.1026	0.304983	0.628264	-0.670557	0.293164	0.478097	down	no
MGG_20207	NA	NA	NA	NA	NA	NA	NA	NA	NA	NA	NA	NA	NA
MGG_03194	Putative uncharacterized protein [Source:UniProtKB/TrEMBL;Acc:G4NAD2]	62.9922	65.7077	56.2529	49.3233	47.601	48.1233	1.27512	0.350631	0.0881994	0.192953	up	no
MGG_20265	NA	NA	NA	NA	NA	NA	NA	NA	NA	NA	NA	NA	NA
MGG_00050	Putative uncharacterized protein [Source:UniProtKB/TrEMBL;Acc:G4NET6]	0.211369	0.104916	0.200083	0.27519	0.211675	0.191395	0.761313	-0.393439	0.272862	0.454845	down	no
MGG_06140	Putative uncharacterized protein [Source:UniProtKB/TrEMBL;Acc:G4N5L4]	17.0794	28.0055	29.6584	17.3558	16.8845	16.708	1.46704	0.552911	0.0435964	0.110758	up	no
MGG_07181	Protein GET1 [Source:UniProtKB/Swiss-Prot;Acc:A4RHX3]	5.90957	18.1517	17.1008	9.59914	9.83567	11.1012	1.34798	0.430803	0.415144	0.601836	up	no
MGG_03219	Conidiophore development protein hymA [Source:UniProtKB/TrEMBL;Acc:G4N9Y9]	16.0601	26.7952	29.3122	7.08115	5.61561	6.69157	3.72222	1.89616	1.66123e-12	5.62604e-11	up	yes
MGG_03572	Putative uncharacterized protein [Source:UniProtKB/TrEMBL;Acc:G4N7G3]	13.6235	14.1536	13.7828	14.1717	12.6471	11.8551	1.07462	0.103831	0.889313	0.940968	up	no
MGG_08486	Beta-lactamase [Source:UniProtKB/TrEMBL;Acc:G4NAN2]	0.140588	0.04878	0.060995	0.080086	0.29091	0.181331	0.453288	-1.1415	0.141814	0.280499	down	no
MGG_10515	Putative uncharacterized protein [Source:UniProtKB/TrEMBL;Acc:G4MS46]	4.04001	1.48066	2.17083	2.69525	2.85543	3.39919	0.859399	-0.2186	0.506836	0.681089	down	no
MGG_14640	Mating-type switching protein swi10 [Source:UniProtKB/TrEMBL;Acc:G4ND24]	2.41687	4.35844	4.06429	4.07923	3.58483	5.69098	0.811649	-0.301071	0.204328	0.368789	down	no
MGG_03757	Putative uncharacterized protein [Source:UniProtKB/TrEMBL;Acc:G4NHQ4]	4.58627	2.65831	4.20455	2.25315	2.08777	3.21014	1.51623	0.600485	0.11004	0.230516	up	no
MGG_00791	Lactamase_B domain-containing protein [Source:UniProtKB/TrEMBL;Acc:G4NED1]	2.85018	6.73708	7.23966	1.00887	1.37851	2.13779	3.71851	1.89472	5.79364e-05	0.000427838	up	yes
MGG_07235	Putative uncharacterized protein [Source:UniProtKB/TrEMBL;Acc:G4MU47]	22.2263	5.50763	8.1598	15.5853	16.3078	16.5697	0.740645	-0.433145	0.338485	0.527792	down	no
MGG_00104	Putative uncharacterized protein [Source:UniProtKB/TrEMBL;Acc:G4NEH4]	32.0252	52.3572	55.5272	13.3821	12.1625	12.153	3.71137	1.89195	1.81141e-14	8.06012e-13	up	yes
MGG_02919	Putative uncharacterized protein [Source:UniProtKB/TrEMBL;Acc:G4NLK4]	3.21945	14.4635	13.5382	2.42355	3.59452	2.43189	3.69483	1.88551	0.000559482	0.00295802	up	yes
MGG_06679	Putative uncharacterized protein [Source:UniProtKB/TrEMBL;Acc:G4MKT3]	0.951906	1.07709	1.37659	0.428854	0.160128	0.333879	3.69025	1.88372	8.31047e-06	7.72855e-05	up	yes
MGG_05357	Putative uncharacterized protein [Source:UniProtKB/TrEMBL;Acc:G4MKV1]	3.43449	2.78302	2.61798	2.02896	2.22105	2.01022	1.41137	0.497097	0.0699347	0.161028	up	no
MGG_02729	Putative uncharacterized protein [Source:UniProtKB/TrEMBL;Acc:G4NJ68]	0.284169	0.339459	0.468625	0.420711	0.480504	0.569724	0.742555	-0.42943	0.0825792	0.18359	down	no
MGG_03659	Putative uncharacterized protein [Source:UniProtKB/TrEMBL;Acc:G4N6U3]	2.45728	3.45597	4.03241	4.73909	4.49584	4.55344	0.721308	-0.471312	0.010054	0.0336475	down	no
MGG_03293	Putative uncharacterized protein [Source:UniProtKB/TrEMBL;Acc:G4N9F7]	6.05212	11.4854	11.4176	10.1558	11.5012	8.5889	0.957325	-0.0629201	0.582211	0.7457	down	no
MGG_07924	Putative uncharacterized protein [Source:UniProtKB/TrEMBL;Acc:G4N2F6]	5.49469	5.85606	6.76104	8.15498	8.48851	7.23653	0.758449	-0.398875	0.00147957	0.00678665	down	no
MGG_11463	Putative uncharacterized protein [Source:UniProtKB/TrEMBL;Acc:G4NDC7]	7.69164	1.73708	2.08548	1.96463	2.75171	2.68516	1.55566	0.637524	0.309094	0.497061	up	no
MGG_14706	Putative uncharacterized protein [Source:UniProtKB/TrEMBL;Acc:G4NDJ9]	1.80383	2.5907	2.74422	0.627492	0.63734	0.67126	3.6872	1.88252	6.52183e-10	1.46435e-08	up	yes
MGG_16981	Putative uncharacterized protein [Source:UniProtKB/TrEMBL;Acc:G4N391]	9.57403	8.52204	10.6804	2.42552	2.9317	2.46953	3.67668	1.87841	1.88495e-24	2.41144e-22	up	yes
MGG_07784	Putative uncharacterized protein [Source:UniProtKB/TrEMBL;Acc:G4N118]	0.522605	0.946048	1.31407	0.543351	0.498292	0.3202	2.04335	1.03093	0.0481668	0.12024	up	no
MGG_02885	Putative uncharacterized protein [Source:UniProtKB/TrEMBL;Acc:G4NLP8]	6.2014	15.5075	14.2678	2.46759	3.28543	4.08268	3.65777	1.87096	5.04033e-06	5.01237e-05	up	yes
MGG_07081	Elongator complex protein 4 [Source:UniProtKB/TrEMBL;Acc:G4MSN9]	0.687199	1.25313	1.63767	0.691505	0.530715	0.403628	2.2007	1.13796	0.0211039	0.061658	up	no
MGG_00140	Putative uncharacterized protein [Source:UniProtKB/TrEMBL;Acc:G4NE78]	12.9974	13.2569	11.5202	16.6713	15.2676	15.5579	0.795305	-0.330421	0.0126431	0.0405965	down	no
MGG_07779	Quinate permease [Source:UniProtKB/TrEMBL;Acc:G4N113]	1.35387	1.79462	3.42479	2.46763	1.8408	3.04763	0.893587	-0.16232	0.484942	0.664584	down	no
MGG_17895	Putative uncharacterized protein [Source:UniProtKB/TrEMBL;Acc:G4NL22]	0.259475	0.485835	0.780451	0.623606	0.5365	0.365451	1.00013	0.000192907	0.832422	0.912588	up	no
MGG_04639	Phenol 2-monooxygenase [Source:UniProtKB/TrEMBL;Acc:G4MRC7]	4.89675	9.04577	7.43037	1.57561	1.72348	2.55363	3.65178	1.8686	2.8695e-08	4.65845e-07	up	yes
MGG_20140	NA	NA	NA	NA	NA	NA	NA	NA	NA	NA	NA	NA	NA
MGG_08012	UDP-glucose 4-epimerase [Source:UniProtKB/TrEMBL;Acc:G4MX57]	22.0352	25.597	26.1845	28.3889	26.3364	25.649	0.918413	-0.122784	0.0973329	0.209476	down	no
MGG_09199	Repressible acid phosphatase [Source:UniProtKB/TrEMBL;Acc:G4MPE8]	3.41926	4.31664	5.02514	1.04591	1.44804	1.0111	3.64076	1.86424	8.01873e-13	2.87542e-11	up	yes
MGG_03831	Putative uncharacterized protein [Source:UniProtKB/TrEMBL;Acc:G4NHI4]	0.056766	0.038628	0.02535	0	0	0	402.48	8.65277	0.0253412	0.0714027	up	no
MGG_05126	Putative uncharacterized protein [Source:UniProtKB/TrEMBL;Acc:G4N4I0]	0.382329	0.103345	0.070451	0.189857	0.52787	0.452162	0.475366	-1.07289	0.190189	0.35027	down	no
MGG_06807	Putative uncharacterized protein [Source:UniProtKB/TrEMBL;Acc:G4MM26]	10.7131	7.54357	8.33338	9.90435	10.3217	10.4642	0.866398	-0.206898	0.20683	0.372037	down	no
MGG_08982	Putative uncharacterized protein [Source:UniProtKB/TrEMBL;Acc:G4MWG6]	3.23784	4.6848	6.84107	2.53239	3.9127	3.91152	1.42554	0.511504	0.235878	0.410333	up	no
MGG_12728	Putative uncharacterized protein [Source:UniProtKB/TrEMBL;Acc:G4N993]	0.775179	2.41048	2.59601	1.2752	1.46765	2.24711	1.15866	0.212457	0.854588	0.928043	up	no
MGG_15760	Putative uncharacterized protein [Source:UniProtKB/TrEMBL;Acc:G4MV84]	6.2735	6.49807	8.43941	2.07114	1.93438	1.82542	3.63766	1.86301	7.56297e-26	1.07218e-23	up	yes
MGG_15184	Peptidase U34 [Source:UniProtKB/TrEMBL;Acc:G4MZU4]	0.184427	0.655233	0.657982	0.094869	0.16214	0.154821	3.63655	1.86257	0.00888773	0.0304725	up	yes
MGG_15562	Putative uncharacterized protein [Source:UniProtKB/TrEMBL;Acc:G4MTD1]	0	0.069363	0.030001	0	0	0.035814	2.77445	1.4722	0.753682	0.859154	up	no
MGG_15905	Putative uncharacterized protein [Source:UniProtKB/TrEMBL;Acc:G4MV14]	1.21293	0.075617	0.153319	0.276869	0.587312	0.910242	0.81258	-0.299418	0.805781	0.895786	down	no
MGG_16430	Putative uncharacterized protein [Source:UniProtKB/TrEMBL;Acc:G4MNL5]	1.23341	0.832987	1.54617	1.93173	0.95797	1.41133	0.83993	-0.251659	0.590735	0.751564	down	no
MGG_17252	Putative uncharacterized protein [Source:UniProtKB/TrEMBL;Acc:G4N9L0]	0.226741	0.327952	0.385858	0.49365	0.358919	0.121316	0.965772	-0.0502452	0.793949	0.886996	down	no
MGG_20196	NA	NA	NA	NA	NA	NA	NA	NA	NA	NA	NA	NA	NA
MGG_12672	Putative uncharacterized protein [Source:UniProtKB/TrEMBL;Acc:G5EHC5]	55.9518	84.4832	87.8976	59.7771	61.1964	58.8783	1.26956	0.344328	0.203186	0.367435	up	no
MGG_08802	GMP synthase [Source:UniProtKB/TrEMBL;Acc:G4NFJ5]	15.8074	26.0478	22.2504	15.385	16.0989	15.1771	1.37386	0.458233	0.091619	0.198935	up	no
MGG_09630	Putative uncharacterized protein [Source:UniProtKB/TrEMBL;Acc:G4NL65]	0.100335	0	0.028402	0.051285	0.036936	0.036568	1.03164	0.044936	0.997905	0.9988	up	no
MGG_03107	Solute carrier family 35 member F1 [Source:UniProtKB/TrEMBL;Acc:G4NK99]	23.8298	17.2643	28.7694	35.3711	31.5919	34.1669	0.69083	-0.533596	0.00506598	0.0192532	down	no
MGG_01791	WD repeat-containing protein [Source:UniProtKB/TrEMBL;Acc:G4MVS6]	3.7168	7.02915	7.78128	4.41514	4.66726	4.16756	1.39829	0.48366	0.17454	0.329768	up	no
MGG_00899	Tubulin-specific chaperone C [Source:UniProtKB/TrEMBL;Acc:G4NDP0]	4.82304	5.7798	6.06702	7.6087	6.65496	6.51468	0.802271	-0.317838	0.0116967	0.0381503	down	no
MGG_01287	Farnesyltransferase subunit beta [Source:UniProtKB/TrEMBL;Acc:G4MY67]	13.1871	19.0384	21.5848	4.94174	4.67006	5.19789	3.63345	1.86134	3.56382e-17	2.12991e-15	up	yes
MGG_15751	Putative uncharacterized protein [Source:UniProtKB/TrEMBL;Acc:G4MUF2]	3.96027	2.9128	3.82262	2.67136	3.48	2.3691	1.25529	0.328026	0.4686	0.651	up	no
MGG_13349	HAL protein kinase [Source:UniProtKB/TrEMBL;Acc:G4MZX7]	11.4322	10.8574	16.6282	10.9202	9.01262	9.17179	1.33717	0.419187	0.126555	0.257566	up	no
MGG_06325	Vacuolar membrane protein pep3 [Source:UniProtKB/TrEMBL;Acc:G4N839]	6.3577	6.65575	7.00682	4.99907	4.28526	4.81014	1.42043	0.506332	0.0029102	0.0120972	up	no
MGG_01257	tRNA-dihydrouridine synthase 4 [Source:UniProtKB/TrEMBL;Acc:G4MXN1]	0.36528	0.26039	0.355018	0.135659	0.125362	0.219776	2.03971	1.02837	0.0876588	0.192184	up	no
MGG_00785	Putative uncharacterized protein [Source:UniProtKB/TrEMBL;Acc:G4NED8]	337.928	289.261	270.595	220.023	237.696	228.015	1.30923	0.388719	0.0879989	0.192687	up	no
MGG_01429	Putative uncharacterized protein [Source:UniProtKB/TrEMBL;Acc:G4MZL2]	1.43573	2.66135	2.49967	1.45638	1.79604	1.4594	1.40004	0.485472	0.205207	0.370046	up	no
MGG_03577	Histone H2A [Source:UniProtKB/Swiss-Prot;Acc:Q5G578]	752.891	758.212	727.048	1016.56	1042.85	980.706	0.736207	-0.441816	4.29191e-05	0.000329723	down	no
MGG_11727	Calcium-transporting P-type ATPase [Source:UniProtKB/TrEMBL;Acc:G4MR41]	10.6674	9.88982	11.1851	8.33892	8.70272	8.25868	1.25462	0.32725	0.0572788	0.137849	up	no
MGG_04147	Putative uncharacterized protein [Source:UniProtKB/TrEMBL;Acc:G4NIR1]	55.2507	57.8559	42.8402	13.4322	13.3481	16.5928	3.59547	1.84618	6.79273e-14	2.87559e-12	up	yes
MGG_00818	Putative uncharacterized protein [Source:UniProtKB/TrEMBL;Acc:G4NE98]	19.0848	5.9043	5.32352	11.7609	11.6468	10.9139	0.883197	-0.179194	0.658791	0.800436	down	no
MGG_02646	Putative uncharacterized protein [Source:UniProtKB/TrEMBL;Acc:G4NJI2]	27.3399	18.5245	15.0258	5.90475	5.42363	5.61101	3.59459	1.84583	4.15248e-09	8.12632e-08	up	yes
MGG_16428	Putative uncharacterized protein [Source:UniProtKB/TrEMBL;Acc:G4MNK4]	1.31579	0.18226	0.138222	1.2135	1.71145	2.12765	0.323847	-1.62661	0.0517448	0.127295	down	no
MGG_15041	Medium-chain specific acyl-CoA dehydrogenase [Source:UniProtKB/TrEMBL;Acc:G4NK63]	2.06352	4.35046	3.40384	0.921498	0.658647	1.15232	3.59303	1.8452	8.25737e-06	7.6909e-05	up	yes
MGG_05381	Beta-1,6-galactanase [Source:UniProtKB/TrEMBL;Acc:G4MKY3]	20.6277	19.8584	20.659	6.74859	4.73598	5.54572	3.59038	1.84413	2.8181e-19	2.09502e-17	up	yes
MGG_03630	Cell division control protein 1 [Source:UniProtKB/TrEMBL;Acc:G4N729]	13.1525	14.0189	12.6592	9.10866	9.41255	10.288	1.38257	0.467351	0.0153585	0.0476465	up	no
MGG_13607	Putative uncharacterized protein [Source:UniProtKB/TrEMBL;Acc:G4N9C2]	20.8772	9.90626	11.3099	4.17935	3.79024	3.76886	3.58594	1.84235	1.4882e-07	2.04326e-06	up	yes
MGG_09548	Putative uncharacterized protein [Source:UniProtKB/TrEMBL;Acc:G4N1B5]	0.003756	0.000302	0	0	0	0	13.5267	3.75773	0.691665	0.822791	up	no
MGG_02614	Putative uncharacterized protein [Source:UniProtKB/TrEMBL;Acc:G5EHI2]	27.7179	41.3656	38.829	9.62988	11.4692	9.03884	3.58062	1.84021	3.99529e-16	2.15533e-14	up	yes
MGG_17805	Putative uncharacterized protein [Source:UniProtKB/TrEMBL;Acc:G4NI59]	0	0.701805	0.757649	0	0.510537	0	2.85866	1.51534	0.544222	0.715457	up	no
MGG_03399	Arsenical-resistance protein [Source:UniProtKB/TrEMBL;Acc:G4N8N0]	3.14151	8.26774	7.93291	3.8713	6.28778	4.3058	1.33718	0.419193	0.428118	0.614145	up	no
MGG_16858	Putative uncharacterized protein [Source:UniProtKB/TrEMBL;Acc:G4N466]	0.139138	0.407148	0.315016	0.477048	1.10354	0.543693	0.405456	-1.30238	0.028302	0.0781381	down	no
MGG_04172	Glycosyl hydrolase [Source:UniProtKB/TrEMBL;Acc:G4NFA4]	1224.87	2336.96	2356.54	550.196	558.548	545.66	3.57735	1.83889	3.4374e-11	9.54641e-10	up	yes
MGG_01217	Multiple RNA-binding domain-containing protein 1 [Source:UniProtKB/TrEMBL;Acc:G4MX17]	10.8983	10.9512	16.1342	11.3616	11.5356	11.9164	1.09106	0.125732	0.86938	0.934534	up	no
MGG_00512	Putative uncharacterized protein [Source:UniProtKB/TrEMBL;Acc:G4NBQ3]	0	0	0	0.212998	0	0.039289	0.00118912	-9.71589	0.303356	0.490325	down	no
MGG_00546	60S ribosomal protein L44 [Source:UniProtKB/TrEMBL;Acc:G4NBG4]	552.886	687.169	684.732	498.708	465.993	456.799	1.35405	0.437285	0.0101264	0.0338341	up	no
MGG_01211	Putative uncharacterized protein [Source:UniProtKB/TrEMBL;Acc:G4MX06]	0	0.037838	0.066079	0	0	0	346.39	8.43625	0.237564	0.412401	up	no
MGG_05059	Scytalone dehydratase [Source:UniProtKB/Swiss-Prot;Acc:P56221]	226.584	52.2815	58.576	111.417	109.655	95.6743	1.06533	0.0913052	0.931648	0.963583	up	no
MGG_08532	Putative uncharacterized protein [Source:UniProtKB/TrEMBL;Acc:G4N5U3]	0.162752	1.74724	0.891959	0.530164	0.722353	0.3855	1.71058	0.774484	0.453633	0.637324	up	no
MGG_10916	Sugar transporter STL1 [Source:UniProtKB/TrEMBL;Acc:G4NBJ2]	0.450702	0.647175	1.0571	0.313009	0.621782	0.725956	1.29759	0.375838	0.570252	0.737511	up	no
MGG_05956	Glutamyl-tRNA synthetase [Source:UniProtKB/TrEMBL;Acc:G4N4B9]	6.10185	9.67324	14.9332	3.10436	2.84743	2.66306	3.56457	1.83373	4.96636e-08	7.63554e-07	up	yes
MGG_16665	Putative uncharacterized protein [Source:UniProtKB/TrEMBL;Acc:G4N2K5]	0	0	0.18961	0.148761	0	0	1.27459	0.350039	0.991636	0.995079	up	no
MGG_09700	Tyrosine-protein phosphatase YVH1 [Source:UniProtKB/TrEMBL;Acc:G4NAJ8]	1.83514	2.24204	2.02434	0.80998	0.422599	0.483789	3.5549	1.82981	1.02143e-07	1.46337e-06	up	yes
MGG_09238	Putative uncharacterized protein [Source:UniProtKB/TrEMBL;Acc:G4MPV2]	64.4305	164.093	172.646	70.9548	72.2123	67.1158	1.90776	0.93188	0.0176406	0.0531573	up	no
MGG_17710	Putative uncharacterized protein [Source:UniProtKB/TrEMBL;Acc:G4NGX9]	0	0.160544	0	0.038048	0	0	4.21951	2.07708	0.76948	0.870112	up	no
MGG_07465	Periodic tryptophan protein 2 [Source:UniProtKB/TrEMBL;Acc:G4N183]	16.7794	22.8776	30.3246	6.80981	6.52235	6.36734	3.55246	1.82882	1.10306e-14	4.98094e-13	up	yes
MGG_01595	Eukaryotic translation initiation factor 3 subunit M [Source:UniProtKB/Swiss-Prot;Acc:A4RK68]	23.0591	44.9536	49.321	9.57427	12.543	10.9327	3.5502	1.8279	6.68342e-09	1.25168e-07	up	yes
MGG_14113	Putative uncharacterized protein [Source:UniProtKB/TrEMBL;Acc:G4MXE0]	23.3747	3.29363	3.33908	14.6377	10.3509	13.2661	0.784411	-0.350319	0.60066	0.75763	down	no
MGG_03784	Putative uncharacterized protein [Source:UniProtKB/TrEMBL;Acc:G4NHN1]	6.38474	24.8181	35.0639	7.14402	6.20016	5.34417	3.54589	1.82615	0.000750202	0.00380839	up	yes
MGG_00839	Vacuolar protein sorting-associated protein 74 [Source:UniProtKB/TrEMBL;Acc:G4NE21]	19.8583	23.4362	23.8917	7.19086	5.24012	6.53629	3.54222	1.82465	7.05124e-20	5.73125e-18	up	yes
MGG_06753	Putative uncharacterized protein [Source:UniProtKB/TrEMBL;Acc:G4MLM2]	0.928424	0.579167	0.810301	0.957932	1.91979	0.91781	0.61069	-0.711489	0.0876771	0.19219	down	no
MGG_06165	Inositol monophosphatase 2 [Source:UniProtKB/TrEMBL;Acc:G4N001]	4.10058	2.91304	2.56631	3.30768	2.43521	3.07987	1.08582	0.118786	0.878051	0.935649	up	no
MGG_04127	Putative uncharacterized protein [Source:UniProtKB/TrEMBL;Acc:G4NIT0]	5.12985	3.59307	5.92199	4.63691	4.41297	4.44856	1.08493	0.117608	0.901572	0.948319	up	no
MGG_04774	Putative uncharacterized protein [Source:UniProtKB/TrEMBL;Acc:G4MQT5]	89.2401	71.8858	83.484	23.0648	24.7713	21.3466	3.53571	1.822	1.62415e-23	1.83349e-21	up	yes
MGG_06002	Folylpolyglutamate synthase [Source:UniProtKB/TrEMBL;Acc:G4N4M6]	5.29925	7.65268	10.3054	8.82461	9.76979	6.78672	0.916325	-0.126068	0.416244	0.602713	down	no
MGG_02810	CAMK/CAMKL/GIN4 protein kinase [Source:UniProtKB/TrEMBL;Acc:G4NIX0]	0.466368	0.21838	0.137757	0.120704	0.042146	0.069795	3.53545	1.82189	0.00902647	0.0308525	up	yes
MGG_13926	Putative uncharacterized protein [Source:UniProtKB/TrEMBL;Acc:G4N2V0]	77.1638	95.6399	109.33	27.447	26.8238	25.5655	3.5339	1.82126	3.91668e-29	6.63224e-27	up	yes
MGG_12628	Hrf1 domain-containing protein [Source:UniProtKB/TrEMBL;Acc:G4NJF3]	20.843	39.7836	39.4567	29.8105	28.1226	28.6411	1.15604	0.209191	0.672153	0.810025	up	no
MGG_06600	Carbonate dehydratase [Source:UniProtKB/TrEMBL;Acc:G4N687]	134.444	210.12	192.071	168.425	155.031	165.008	1.09862	0.135688	0.821769	0.905468	up	no
MGG_09223	Alpha-N-arabinofuranosidase 2 [Source:UniProtKB/TrEMBL;Acc:G4MPT4]	1.52788	2.28498	2.85852	1.31903	1.47812	1.71446	1.47871	0.564341	0.101644	0.216386	up	no
MGG_03625	Putative uncharacterized protein [Source:UniProtKB/TrEMBL;Acc:G4N734]	15.3866	11.7958	14.1332	15.7646	17.3258	14.638	0.86564	-0.208161	0.126753	0.257742	down	no
MGG_10639	Putative uncharacterized protein [Source:UniProtKB/TrEMBL;Acc:G4MQD7]	1.26724	1.90683	2.0703	1.35819	1.30268	1.62354	1.22406	0.291674	0.44957	0.633807	up	no
MGG_09796	Putative uncharacterized protein [Source:UniProtKB/TrEMBL;Acc:G4NIL9]	0.131877	0.458107	0.621108	0.077395	0.146868	0.119676	3.52124	1.81608	0.0118256	0.0384373	up	yes
MGG_10438	Putative uncharacterized protein [Source:UniProtKB/TrEMBL;Acc:G4MY03]	41.4283	47.339	48.3378	12.2223	13.3002	13.4498	3.51801	1.81476	5.43208e-39	1.54018e-36	up	yes
MGG_03151	Maintenance-ploidy protein mob1 [Source:UniProtKB/TrEMBL;Acc:G4NAT2]	17.8648	26.5185	32.4107	7.74254	6.32444	7.93459	3.49038	1.80339	6.44087e-12	2.00837e-10	up	yes
MGG_07545	CTP synthase [Source:UniProtKB/TrEMBL;Acc:G4N236]	14.9539	15.8211	17.5119	4.88726	4.74944	4.2083	3.48769	1.80227	3.7634e-34	8.49691e-32	up	yes
MGG_06934	Putative uncharacterized protein [Source:UniProtKB/TrEMBL;Acc:G4MNE7]	24.4046	50.2362	55.843	13.0291	12.8906	11.5924	3.47845	1.79844	1.79037e-08	3.03995e-07	up	yes
MGG_07535	Rhomboid family membrane protein [Source:UniProtKB/TrEMBL;Acc:G4N225]	11.6905	14.6625	15.4972	16.4579	17.644	16.8117	0.821985	-0.282817	0.0111003	0.0364982	down	no
MGG_16904	CMGC/CLK protein kinase [Source:UniProtKB/TrEMBL;Acc:G4N5S6]	23.6296	26.3271	30.2112	22.3812	23.0769	23.7009	1.15918	0.213107	0.336069	0.525436	up	no
MGG_16755	Putative uncharacterized protein [Source:UniProtKB/TrEMBL;Acc:G4N585]	46.5235	14.2358	12.4976	8.32379	5.81905	6.95627	3.47204	1.79578	0.000922959	0.00455023	up	yes
MGG_12480	Putative uncharacterized protein [Source:UniProtKB/TrEMBL;Acc:G4MX97]	5.71495	14.1139	13.3151	2.57889	3.90869	3.07173	3.46719	1.79377	5.8773e-06	5.70578e-05	up	yes
MGG_09525	Impact family protein [Source:UniProtKB/TrEMBL;Acc:G4N1D7]	2.24299	4.17207	4.52501	1.81367	2.69739	2.08974	1.65739	0.72891	0.0459695	0.115535	up	no
MGG_12636	Putative uncharacterized protein [Source:UniProtKB/TrEMBL;Acc:G4NJH3]	4.01421	11.2197	12.2629	4.96444	6.65593	7.22849	1.45881	0.544791	0.279834	0.462232	up	no
MGG_03840	2-oxoisovalerate dehydrogenase subunit alpha [Source:UniProtKB/TrEMBL;Acc:G4NHH4]	57.4303	67.8053	66.2485	56.3386	54.0778	52.7428	1.1736	0.230945	0.240773	0.416349	up	no
MGG_10591	Endo-beta-1,3-glucanase [Source:UniProtKB/TrEMBL;Acc:G4NKM3]	46.995	44.3127	38.5967	37.4395	39.9972	37.4167	1.13105	0.177658	0.569037	0.736407	up	no
MGG_15431	Cycloeucalenol cycloisomerase [Source:UniProtKB/TrEMBL;Acc:G4NBV9]	1.00743	3.30368	3.10442	4.40862	3.43046	2.92818	0.688712	-0.538027	0.153784	0.29889	down	no
MGG_04948	Magnesium-dependent phosphatase 1 [Source:UniProtKB/TrEMBL;Acc:G4N380]	15.4384	26.0434	20.1828	6.05552	5.57999	6.17504	3.46225	1.79171	1.08979e-12	3.79622e-11	up	yes
MGG_01636	Fso1 [Source:UniProtKB/TrEMBL;Acc:G4MUD0]	30.0869	11.6994	13.6864	32.1705	31.9919	31.2718	0.581267	-0.782727	0.0330122	0.0884776	down	no
MGG_07461	FAD-dependent oxidoreductase [Source:UniProtKB/TrEMBL;Acc:G4N179]	3.72114	3.20058	3.76767	3.35666	3.50875	3.47005	1.03424	0.0485768	0.829848	0.910503	up	no
MGG_15226	Putative uncharacterized protein [Source:UniProtKB/TrEMBL;Acc:G4N0D9]	28.1689	23.9203	26.1474	29.7271	26.9547	27.7891	0.926197	-0.110609	0.222084	0.39305	down	no
MGG_17416	Putative uncharacterized protein [Source:UniProtKB/TrEMBL;Acc:G4NB90]	0.450635	1.25016	1.10213	1.51093	1.22533	0.745838	0.804952	-0.313025	0.44869	0.633152	down	no
MGG_10483	Putative uncharacterized protein [Source:UniProtKB/TrEMBL;Acc:G4MYG0]	1.08015	0.13696	0.174013	0.550218	0.565921	0.702374	0.764978	-0.386509	0.60155	0.758517	down	no
MGG_16837	Putative uncharacterized protein [Source:UniProtKB/TrEMBL;Acc:G4N3I7]	0.200504	0	0	0.267841	0	0	0.748593	-0.417746	0.98565	0.992161	down	no
MGG_07809	Exoglucanase 1 [Source:UniProtKB/TrEMBL;Acc:G4N143]	40.1348	22.6488	22.785	8.99904	7.1794	8.71962	3.43675	1.78105	6.88702e-08	1.02116e-06	up	yes
MGG_11608	Laccase-2 [Source:UniProtKB/TrEMBL;Acc:G4ND85]	0.618765	0.385416	0.488079	0.632556	0.699929	0.540521	0.796719	-0.327857	0.243983	0.42006	down	no
MGG_13224	Ca2+/H+ antiporter [Source:UniProtKB/TrEMBL;Acc:G4N556]	1.14917	1.22632	1.43168	2.04666	1.46398	1.56702	0.749788	-0.415444	0.0351684	0.0929287	down	no
MGG_05452	Putative uncharacterized protein [Source:UniProtKB/TrEMBL;Acc:G4MLS4]	15.6442	5.66747	4.20865	2.62292	2.2052	2.60788	3.43201	1.77905	0.00181126	0.00807196	up	yes
MGG_02593	2-nitropropane dioxygenase [Source:UniProtKB/TrEMBL;Acc:G4NJT5]	8.33902	1.33559	1.27686	6.63115	5.9942	6.43417	0.574593	-0.799387	0.237545	0.412401	down	no
MGG_04718	Putative uncharacterized protein [Source:UniProtKB/TrEMBL;Acc:G4MQX4]	9.13185	7.76373	8.99247	9.08477	9.65262	8.02534	0.967317	-0.0479389	0.491206	0.669548	down	no
MGG_15839	Putative uncharacterized protein [Source:UniProtKB/TrEMBL;Acc:G4MZM8]	0.064309	0.1566	0.091745	0	0	0	1042.18	10.0254	0.162381	0.311869	up	no
MGG_06025	Yip1 domain-containing protein [Source:UniProtKB/TrEMBL;Acc:G4N4V5]	28.4433	41.3381	43.9646	33.6876	31.9685	36.2528	1.11615	0.158536	0.744216	0.856214	up	no
MGG_16389	Putative uncharacterized protein [Source:UniProtKB/TrEMBL;Acc:G4MM97]	13.2499	14.0048	14.6678	14.3678	14.176	13.1166	1.00629	0.00904803	0.504374	0.679033	up	no
MGG_07626	Cytochrome P450 monooxygenase [Source:UniProtKB/TrEMBL;Acc:G4N2Y3]	0.475677	0.181478	0.120786	0.4656	0.730466	0.937006	0.364705	-1.4552	0.0173808	0.0525692	down	no
MGG_10926	NA	NA	NA	NA	NA	NA	NA	NA	NA	NA	NA	NA	NA
MGG_03649	Protein phosphatase 1 regulatory subunit SDS22 [Source:UniProtKB/TrEMBL;Acc:G4N707]	18.4554	11.4773	13.3777	14.272	13.6524	14.7015	1.01606	0.0229821	0.837548	0.915902	up	no
MGG_06725	Putative uncharacterized protein [Source:UniProtKB/TrEMBL;Acc:G4ML88]	3.47055	5.76206	6.43112	4.09243	4.08622	3.06645	1.39294	0.478131	0.159336	0.30762	up	no
MGG_04972	Putative uncharacterized protein [Source:UniProtKB/TrEMBL;Acc:G4N3I9]	12.0452	9.4156	11.3017	12.2602	11.8911	11.8955	0.908887	-0.137827	0.225769	0.397599	down	no
MGG_16764	Putative uncharacterized protein [Source:UniProtKB/TrEMBL;Acc:G4N5L6]	6.36017	6.59356	6.40459	7.26218	6.69339	5.99822	0.970158	-0.0437091	0.476736	0.656617	down	no
MGG_00392	Putative uncharacterized protein [Source:UniProtKB/TrEMBL;Acc:G4NCF1]	11.41	22.8162	23.2837	15.5248	15.2146	14.974	1.25805	0.331195	0.41002	0.597238	up	no
MGG_20257	NA	NA	NA	NA	NA	NA	NA	NA	NA	NA	NA	NA	NA
MGG_08061	Putative uncharacterized protein [Source:UniProtKB/TrEMBL;Acc:G4MXR9]	35.4681	23.5826	19.1047	39.9932	40.6538	40.1036	0.647247	-0.627613	0.0184497	0.0551454	down	no
MGG_08188	Putative uncharacterized protein [Source:UniProtKB/TrEMBL;Acc:G4MZ84]	0.143645	0.129253	0.206381	0	0.069471	0.753811	0.582157	-0.780521	0.654219	0.797385	down	no
MGG_03058	Putative uncharacterized protein [Source:UniProtKB/TrEMBL;Acc:G4NKK5]	0.790839	1.34089	2.39518	0.836958	0.876152	0.94953	1.70016	0.765666	0.0911798	0.198122	up	no
MGG_04032	Putative uncharacterized protein [Source:UniProtKB/TrEMBL;Acc:G4NGT5]	4.95429	8.3212	11.0542	5.37248	4.58656	5.16865	1.60829	0.685527	0.0595764	0.14196	up	no
MGG_12092	Putative uncharacterized protein [Source:UniProtKB/TrEMBL;Acc:G4NH98]	2.51156	2.67025	3.15941	2.78195	1.77004	1.84264	1.30441	0.383397	0.351242	0.540973	up	no
MGG_04964	Heterochromatin protein one [Source:UniProtKB/TrEMBL;Acc:G4N3H8]	16.6882	16.5011	18.2891	16.8012	14.0916	15.6401	1.10628	0.145715	0.674032	0.810817	up	no
MGG_11267	Tetrahydrofolylpolyglutamate synthase [Source:UniProtKB/TrEMBL;Acc:G4MWZ5]	0.959019	1.01509	1.40953	0.805479	1.0039	0.671073	1.36412	0.447974	0.198929	0.361453	up	no
MGG_17698	Putative uncharacterized protein [Source:UniProtKB/TrEMBL;Acc:G4NGQ6]	6.68571	10.2414	10.5003	3.10611	2.47566	2.44391	3.41745	1.77292	1.17034e-13	4.85332e-12	up	yes
MGG_15485	TKL protein kinase [Source:UniProtKB/TrEMBL;Acc:G4MXY2]	0.657822	1.41373	1.52973	0.874515	0.857264	1.25842	1.20436	0.268271	0.705598	0.831817	up	no
MGG_17389	Putative uncharacterized protein [Source:UniProtKB/TrEMBL;Acc:G4NEY1]	2.793	1.21878	1.2359	2.03105	1.50462	2.12804	0.926543	-0.110069	0.703224	0.829821	down	no
MGG_03947	V-type proton ATPase subunit A [Source:UniProtKB/TrEMBL;Acc:G4NH40]	77.4668	105.273	99.5513	103.892	111.206	102.272	0.889469	-0.168983	0.107848	0.226665	down	no
MGG_01680	Retinol dehydrogenase 13 [Source:UniProtKB/TrEMBL;Acc:G4MUT1]	12.7764	10.4276	12.0263	11.6749	11.1985	10.6817	1.04992	0.070285	0.949464	0.970697	up	no
MGG_03988	Putative uncharacterized protein [Source:UniProtKB/TrEMBL;Acc:G4NGY8]	7.52424	1.07931	1.37136	2.14122	1.93851	2.0269	1.63346	0.707929	0.339783	0.529343	up	no
MGG_08519	Aflatoxin B1 aldehyde reductase member 3 [Source:UniProtKB/TrEMBL;Acc:G4NAQ9]	32.7813	89.2112	89.4662	19.2591	20.0868	22.5743	3.41502	1.77189	5.78762e-06	5.64089e-05	up	yes
MGG_01917	DNA replication complex GINS protein PSF2 [Source:UniProtKB/TrEMBL;Acc:G4NG20]	6.47457	9.3423	12.294	3.38011	3.06738	1.81342	3.40287	1.76675	1.18316e-06	1.38569e-05	up	yes
MGG_16300	Putative uncharacterized protein [Source:UniProtKB/TrEMBL;Acc:G4MRK5]	9.27448	2.60563	1.85491	1.4116	1.26095	1.36628	3.40074	1.76585	0.00391165	0.0154891	up	yes
MGG_02865	Putative uncharacterized protein [Source:UniProtKB/TrEMBL;Acc:G4NLS5]	5.95075	3.08716	3.77189	1.25292	0.980678	1.55158	3.3842	1.75881	7.16763e-06	6.80061e-05	up	yes
MGG_03826	Putative uncharacterized protein [Source:UniProtKB/TrEMBL;Acc:G4NHI9]	2.40287	0.657586	0.598281	0.761681	0.730022	0.438443	1.89557	0.922635	0.18615	0.344862	up	no
MGG_08800	CAIB/BAIF family enzyme [Source:UniProtKB/TrEMBL;Acc:G4NFJ7]	1.16212	1.58188	0.903381	2.17895	1.33803	1.98494	0.662931	-0.59307	0.0604648	0.143505	down	no
MGG_07216	Versicolorin reductase [Source:UniProtKB/TrEMBL;Acc:G4MU23]	229.071	491.906	504.542	129.331	108.799	124.092	3.38334	1.75845	5.18056e-08	7.91497e-07	up	yes
MGG_00837	Putative uncharacterized protein [Source:UniProtKB/TrEMBL;Acc:G4NE25]	7.24556	10.0278	12.0686	3.50207	2.48872	2.69446	3.37836	1.75632	8.23326e-12	2.52846e-10	up	yes
MGG_02450	Putative uncharacterized protein [Source:UniProtKB/TrEMBL;Acc:G4MRV9]	29.0586	47.925	52.7216	36.4162	33.6639	33.6826	1.25002	0.32195	0.338233	0.527737	up	no
MGG_20012	NA	NA	NA	NA	NA	NA	NA	NA	NA	NA	NA	NA	NA
MGG_01096	Glucoamylase [Source:UniProtKB/TrEMBL;Acc:G4NCF7]	78.746	32.1393	32.1055	13.2981	14.7385	14.3505	3.37346	1.75423	2.90873e-05	0.000234081	up	yes
MGG_00577	Putative uncharacterized protein [Source:UniProtKB/TrEMBL;Acc:G4NBC2]	1.87695	2.13459	2.08905	1.98695	2.75114	1.76125	0.938649	-0.0913428	0.488855	0.667876	down	no
MGG_20020	NA	NA	NA	NA	NA	NA	NA	NA	NA	NA	NA	NA	NA
MGG_09289	Hexokinase [Source:UniProtKB/TrEMBL;Acc:G4MQN9]	49.0765	34.7477	36.4148	36.805	38.9112	35.1694	1.08435	0.116832	0.849014	0.924295	up	no
MGG_07656	Chitosanase [Source:UniProtKB/TrEMBL;Acc:G4N324]	1.0243	0.231375	0.218654	1.20487	1.05083	1.60164	0.382213	-1.38755	0.0261186	0.0732209	down	no
MGG_08841	Putative uncharacterized protein [Source:UniProtKB/TrEMBL;Acc:G4MV38]	1.34308	0.838306	1.82726	0.398662	0.328973	0.462476	3.36829	1.75202	3.14884e-06	3.31812e-05	up	yes
MGG_00497	Putative uncharacterized protein [Source:UniProtKB/TrEMBL;Acc:G4NBS3]	6.15127	9.17187	13.4783	2.44315	2.7755	3.33287	3.36799	1.75189	4.16416e-08	6.50056e-07	up	yes
MGG_20063	NA	NA	NA	NA	NA	NA	NA	NA	NA	NA	NA	NA	NA
MGG_11707	Putative uncharacterized protein [Source:UniProtKB/TrEMBL;Acc:G4MS08]	41.8109	48.5448	55.5807	14.845	14.8176	13.8087	3.35708	1.74721	1.33968e-31	2.63442e-29	up	yes
MGG_10601	Putative uncharacterized protein [Source:UniProtKB/TrEMBL;Acc:G4NKG1]	5.48687	1.17497	1.27289	4.34654	5.26449	4.15243	0.576507	-0.794591	0.166269	0.317331	down	no
MGG_17282	Putative uncharacterized protein [Source:UniProtKB/TrEMBL;Acc:G4NAJ6]	0.562788	0.398474	0.414274	0.679502	1.1338	0.875584	0.511563	-0.967015	0.0275742	0.0765273	down	no
MGG_16402	Putative uncharacterized protein [Source:UniProtKB/TrEMBL;Acc:G4MMP4]	34.4541	29.1646	37.0827	46.54	54.1213	49.5847	0.670243	-0.577243	6.90431e-05	0.000497208	down	no
MGG_01900	Putative uncharacterized protein [Source:UniProtKB/TrEMBL;Acc:G4MWR2]	0.979049	3.1753	2.94545	0.432713	0.633178	1.04947	3.35632	1.74688	0.0092985	0.0316227	up	yes
MGG_17190	Putative uncharacterized protein [Source:UniProtKB/TrEMBL;Acc:G4N7V5]	1.39289	3.08828	1.66138	0.574872	0.529194	0.727339	3.35401	1.74589	0.0024179	0.0103038	up	yes
MGG_14774	Putative uncharacterized protein [Source:UniProtKB/TrEMBL;Acc:G4MXM6]	16.0674	21.7632	15.7057	5.26614	5.9065	4.81431	3.34875	1.74362	4.28887e-13	1.62391e-11	up	yes
MGG_05912	N-acyl-L-amino acid amidohydrolase [Source:UniProtKB/TrEMBL;Acc:G4N411]	13.3039	16.554	15.9804	14.6239	12.3264	12.0249	1.17609	0.233998	0.372043	0.560755	up	no
MGG_15057	Putative uncharacterized protein [Source:UniProtKB/TrEMBL;Acc:G4MYP8]	2.04612	2.98439	3.95971	0.916366	0.781962	0.990102	3.34404	1.74159	9.74307e-09	1.75203e-07	up	yes
MGG_15205	Putative uncharacterized protein [Source:UniProtKB/TrEMBL;Acc:G4N1L1]	0.217246	0.720383	1.03196	0.708792	0.965054	0.459274	0.923338	-0.11507	0.71579	0.838966	down	no
MGG_15380	Salicylate hydroxylase [Source:UniProtKB/TrEMBL;Acc:G4NFM0]	0.138824	0.040982	0.151522	0.090629	0.234902	0.047033	0.889318	-0.169228	0.81353	0.900459	down	no
MGG_15641	Putative uncharacterized protein [Source:UniProtKB/TrEMBL;Acc:G4MX04]	0.105591	0	0.349004	0	0.333821	0	1.36179	0.445507	0.944542	0.969122	up	no
MGG_15870	NA	NA	NA	NA	NA	NA	NA	NA	NA	NA	NA	NA	NA
MGG_04969	Electron transfer protein 1 [Source:UniProtKB/TrEMBL;Acc:G4N3I3]	54.7847	53.7273	53.6329	48.1147	46.8956	52.3435	1.10038	0.137999	0.690064	0.821742	up	no
MGG_01437	Cyclin domain-containing protein [Source:UniProtKB/TrEMBL;Acc:G4MSG4]	2.74464	3.27788	3.91847	2.95326	2.36836	3.65887	1.10695	0.146595	0.839445	0.9174	up	no
MGG_06674	Putative uncharacterized protein [Source:UniProtKB/TrEMBL;Acc:G4MKS8]	1.75042	2.59982	2.90488	1.33878	2.11675	1.93489	1.34593	0.428602	0.246494	0.423328	up	no
MGG_06582	Inner membrane magnesium transporter MRS2 [Source:UniProtKB/TrEMBL;Acc:G4N6B2]	19.7684	31.0238	32.7174	20.9728	21.3385	22.745	1.28365	0.360253	0.223097	0.394316	up	no
MGG_07276	Putative uncharacterized protein [Source:UniProtKB/TrEMBL;Acc:G4MUK2]	13.6722	16.7577	18.4397	11.7383	10.8413	10.3929	1.48213	0.567676	0.00156804	0.00713342	up	no
MGG_07347	Putative uncharacterized protein [Source:UniProtKB/TrEMBL;Acc:G4MVF4]	1.44225	0.790008	0.945472	1.07821	1.43717	1.93059	0.714744	-0.4845	0.137713	0.274369	down	no
MGG_07030	Putative uncharacterized protein [Source:UniProtKB/TrEMBL;Acc:G4MZP1]	13.4817	15.7728	19.6118	12.3226	12.7447	11.5263	1.33538	0.417249	0.0529917	0.129685	up	no
MGG_02666	Putative uncharacterized protein [Source:UniProtKB/TrEMBL;Acc:G4NJF0]	3.86248	1.90753	1.96795	3.79074	4.52851	4.05666	0.625244	-0.677508	0.0580528	0.139308	down	no
MGG_05277	Alpha-tubulin suppressor protein Aats1 [Source:UniProtKB/TrEMBL;Acc:G4N5N9]	2.20638	3.12728	4.16217	2.22939	1.76743	2.18514	1.53605	0.619229	0.0574036	0.138122	up	no
MGG_11269	Putative uncharacterized protein [Source:UniProtKB/TrEMBL;Acc:G4MWZ1]	2.12572	2.52698	3.27093	3.60056	3.2266	2.79	0.823905	-0.27945	0.10024	0.214334	down	no
MGG_01742	Elongation factor 2 [Source:UniProtKB/TrEMBL;Acc:G4MVB0]	235.423	304.876	305.65	82.2412	86.0041	84.7455	3.34379	1.74149	9.12164e-30	1.58873e-27	up	yes
MGG_03995	Carboxypeptidase S1 [Source:UniProtKB/TrEMBL;Acc:G4NGY2]	9.08639	13.8945	14.3782	3.29299	4.01752	3.86554	3.34278	1.74105	5.30438e-13	1.97771e-11	up	yes
MGG_03847	Putative uncharacterized protein [Source:UniProtKB/TrEMBL;Acc:G4NHG7]	2.74326	6.34703	4.8609	1.57478	1.09617	1.50812	3.33836	1.73914	1.66152e-05	0.000142456	up	yes
MGG_09298	Putative uncharacterized protein [Source:UniProtKB/TrEMBL;Acc:G4MQP8]	4.48392	4.90393	4.52819	3.87259	3.60728	3.44105	1.27426	0.349655	0.162327	0.311814	up	no
MGG_00983	Putative uncharacterized protein [Source:UniProtKB/TrEMBL;Acc:G4ND40]	3.41637	4.54953	5.10411	3.18078	2.79613	3.07259	1.44428	0.530349	0.0301467	0.0821705	up	no
MGG_03225	Putative uncharacterized protein [Source:UniProtKB/TrEMBL;Acc:G4N9Y3]	11.5885	18.6754	20.4276	14.2506	15.6487	13.4505	1.16936	0.225718	0.579409	0.743571	up	no
MGG_12357	Dicer-like protein 2 Endoribonuclease DCL2 ATP-dependent helicase DCL2 [Source:UniProtKB/Swiss-Prot;Acc:A4RHU9]	0.847431	0.888199	1.27386	0.991935	1.37091	1.12104	0.863833	-0.211176	0.218795	0.388856	down	no
MGG_14908	Putative uncharacterized protein [Source:UniProtKB/TrEMBL;Acc:G4NF98]	2.06692	1.4405	2.01493	1.9816	2.5468	2.19817	0.820974	-0.284591	0.166147	0.317254	down	no
MGG_00385	L-aminoadipate-semialdehyde dehydrogenase [Source:UniProtKB/TrEMBL;Acc:G4NCL3]	36.1647	41.0657	43.912	12.3534	11.6165	12.3216	3.33804	1.739	1.41721e-42	5.08196e-40	up	yes
MGG_00625	Glucosamine-6-phosphate isomerase [Source:UniProtKB/TrEMBL;Acc:G4NB53]	104.224	14.0537	18.3948	13.265	12.7343	14.9709	3.3359	1.73808	0.0128771	0.0411447	up	yes
MGG_00667	Putative uncharacterized protein [Source:UniProtKB/TrEMBL;Acc:G4NB03]	10.4009	15.9055	18.1051	4.14466	4.28883	4.88444	3.33471	1.73756	1.48271e-12	5.04949e-11	up	yes
MGG_03919	HET-C protein [Source:UniProtKB/TrEMBL;Acc:G4NH70]	15	26.3551	31.3775	14.0663	15.0288	14.8847	1.65377	0.725761	0.0205959	0.060478	up	no
MGG_07522	Putative uncharacterized protein [Source:UniProtKB/TrEMBL;Acc:G4N1Q6]	141.663	124.146	139.082	40.5265	41.3314	39.7442	3.32964	1.73537	4.95642e-33	1.04187e-30	up	yes
MGG_00562	NADPH-dependent 1-acyldihydroxyacetone phosphate reductase [Source:UniProtKB/TrEMBL;Acc:G4NBE6]	8.13442	1.8232	2.23223	1.02259	1.38456	1.25868	3.32527	1.73347	0.00438469	0.0171066	up	yes
MGG_17596	Putative uncharacterized protein [Source:UniProtKB/TrEMBL;Acc:G4NG28]	7.46284	15.7849	20.5135	4.62616	3.97963	4.55667	3.3247	1.73322	3.15931e-06	3.32627e-05	up	yes
MGG_05168	Anthranilate phosphoribosyltransferase [Source:UniProtKB/TrEMBL;Acc:G4N4T3]	16.7043	17.7108	14.1633	19.62	19.7798	19.829	0.820183	-0.285982	0.0434648	0.110493	down	no
MGG_00593	Putative uncharacterized protein [Source:UniProtKB/TrEMBL;Acc:G4NBA0]	0.750422	0.415881	0.381491	0.967971	0.949013	0.503133	0.639553	-0.644863	0.112339	0.234246	down	no
MGG_05741	Isochorismatase domain-containing protein 2 [Source:UniProtKB/TrEMBL;Acc:G4MPK0]	44.0661	89.0392	75.6554	22.4735	17.0104	23.3224	3.32388	1.73287	3.27415e-08	5.24552e-07	up	yes
MGG_10452	Putative uncharacterized protein [Source:UniProtKB/TrEMBL;Acc:G4MY19]	3.67075	3.38251	3.1311	1.41687	0.872254	0.790749	3.30675	1.72541	4.89204e-07	6.14884e-06	up	yes
MGG_15869	Putative uncharacterized protein [Source:UniProtKB/TrEMBL;Acc:G4MTK7]	0.369182	0	1.13357	1.63475	1.03489	0	0.562906	-0.829035	0.58918	0.750683	down	no
MGG_15712	Putative uncharacterized protein [Source:UniProtKB/TrEMBL;Acc:G4MSZ5]	0.627339	1.933	1.20487	1.52751	0.810152	1.95791	0.876533	-0.190119	0.628551	0.777447	down	no
MGG_06720	ATP-citrate synthase subunit 2 [Source:UniProtKB/TrEMBL;Acc:G4ML83]	127.036	267.638	268.113	66.6942	68.6108	65.3021	3.30391	1.72417	2.38219e-08	3.92482e-07	up	yes
MGG_03510	UDP-glucose:glycoprotein glucosyltransferase [Source:UniProtKB/TrEMBL;Acc:G4N7Y8]	4.06731	8.05828	8.46604	2.29694	2.10873	1.83029	3.30208	1.72338	3.59961e-08	5.69954e-07	up	yes
MGG_02602	Putative uncharacterized protein [Source:UniProtKB/TrEMBL;Acc:G4NJN5]	13.2923	10.72	17.894	13.2583	12.2067	12.3075	1.10944	0.149836	0.789583	0.883742	up	no
MGG_01867	Putative uncharacterized protein [Source:UniProtKB/TrEMBL;Acc:G4MWM6]	8.13726	20.5171	28.6175	6.3166	5.98782	5.08636	3.29322	1.7195	6.91575e-05	0.000497738	up	yes
MGG_04547	Endoglucanase II [Source:UniProtKB/TrEMBL;Acc:G4MS66]	1.19755	0.266779	0.197379	1.87062	1.44421	1.44038	0.349449	-1.51685	0.040301	0.103836	down	no
MGG_05370	Transcription initiation factor IIB [Source:UniProtKB/TrEMBL;Acc:G4MKW9]	42.262	43.5594	42.4052	62.2844	55.7861	56.3618	0.735108	-0.443973	7.09111e-05	0.00050796	down	no
MGG_07431	Putative uncharacterized protein [Source:UniProtKB/TrEMBL;Acc:G4N0T1]	52.0781	64.7939	55.5967	18.611	16.0963	17.7236	3.28945	1.71784	7.20894e-24	8.4511e-22	up	yes
MGG_10860	Sterol 24-C-methyltransferase [Source:UniProtKB/TrEMBL;Acc:G4N2X7]	1.13863	1.2472	1.16441	1.59094	1.37283	1.4834	0.798314	-0.324971	0.0543323	0.13214	down	no
MGG_11723	Cystathionine beta-synthase [Source:UniProtKB/TrEMBL;Acc:G4MR57]	21.7057	23.2131	23.7583	16.348	17.5856	12.9231	1.46568	0.551575	0.0120335	0.0389883	up	no
MGG_15074	Putative uncharacterized protein [Source:UniProtKB/TrEMBL;Acc:G4MSM5]	15.5753	12.5851	14.8613	5.01593	3.88071	4.18794	3.28796	1.71719	1.01076e-14	4.5982e-13	up	yes
MGG_16029	Putative uncharacterized protein [Source:UniProtKB/TrEMBL;Acc:G4MNA2]	2.01227	1.40035	2.03514	1.51557	2.08832	1.80227	1.0077	0.0110603	0.816635	0.901931	up	no
MGG_08406	Putative uncharacterized protein [Source:UniProtKB/TrEMBL;Acc:G4MVX7]	14.6636	21.5601	33.3312	5.86319	6.33918	8.97628	3.2842	1.71554	3.27556e-06	3.42501e-05	up	yes
MGG_16136	Putative uncharacterized protein [Source:UniProtKB/TrEMBL;Acc:G4MK98]	1.94089	2.31827	1.34774	0	3.17456	4.18772	0.761571	-0.39295	0.718895	0.840906	down	no
MGG_16274	Protein PXR1 [Source:UniProtKB/Swiss-Prot;Acc:A4R0T9]	21.273	26.7065	28.6388	27.2733	28.5195	28.8876	0.904793	-0.14434	0.122032	0.250811	down	no
MGG_14767	Non-ribosomal peptide synthetase [Source:UniProtKB/TrEMBL;Acc:G4MW47]	61.1882	14.0181	11.4659	8.70291	8.24783	9.46369	3.28125	1.71424	0.00548424	0.0206179	up	yes
MGG_09761	Putative uncharacterized protein [Source:UniProtKB/TrEMBL;Acc:G4NA24]	877.624	1871.78	1480.07	1771.17	1494.74	1747.58	0.843619	-0.245336	0.238587	0.413492	down	no
MGG_17372	Putative uncharacterized protein [Source:UniProtKB/TrEMBL;Acc:G4NEL6]	75.3416	67.7405	57.4923	75.3754	64.659	68.5301	0.961691	-0.0563554	0.513794	0.686636	down	no
MGG_12354	Putative uncharacterized protein [Source:UniProtKB/TrEMBL;Acc:G4MT62]	0.051636	0.026559	0.040592	0.054076	0.076076	0.076978	0.57349	-0.80216	0.389952	0.578099	down	no
MGG_09006	Putative uncharacterized protein [Source:UniProtKB/TrEMBL;Acc:G5EHK5]	51.3322	52.4316	56.5592	61.8681	62.852	49.1291	0.922196	-0.116854	0.203313	0.367531	down	no
MGG_06149	Putative uncharacterized protein [Source:UniProtKB/TrEMBL;Acc:G4MZY2]	12.3304	7.21889	7.46461	10.5698	9.6009	8.98577	0.926513	-0.110117	0.550525	0.721177	down	no
MGG_01071	RNA polymerase II holoenzyme cyclin-like subunit [Source:UniProtKB/Swiss-Prot;Acc:A4RD79]	2.93012	4.28369	5.54408	2.96409	3.31691	2.74885	1.41286	0.498615	0.120862	0.24906	up	no
MGG_08826	Putative uncharacterized protein [Source:UniProtKB/TrEMBL;Acc:G4MUR2]	46.3493	46.5783	44.7528	63.354	65.9927	61.4131	0.721748	-0.470434	2.13421e-05	0.000177371	down	no
MGG_04608	Putative uncharacterized protein [Source:UniProtKB/TrEMBL;Acc:G4MRQ9]	5.77835	8.93698	9.21429	6.35317	5.30519	4.88812	1.44621	0.532273	0.0538999	0.131298	up	no
MGG_01127	Putative uncharacterized protein [Source:UniProtKB/TrEMBL;Acc:G4NC68]	503.831	443.898	427.731	632.547	666.751	635.841	0.71078	-0.492524	0.000523843	0.0027975	down	no
MGG_13656	Putative uncharacterized protein [Source:UniProtKB/TrEMBL;Acc:G4NAJ1]	31.8266	81.0377	86.5869	19.4687	22.3751	18.9718	3.2796	1.71352	5.878e-06	5.70578e-05	up	yes
MGG_10565	Zuotin [Source:UniProtKB/TrEMBL;Acc:G5EH26]	100.5	135.669	142.9	86.9454	83.9053	89.2949	1.45714	0.54314	0.00656784	0.0238164	up	no
MGG_00081	Putative uncharacterized protein [Source:UniProtKB/TrEMBL;Acc:G4NEQ0]	4095.72	1695.13	1679.33	2869.56	2050.11	3049.23	0.937416	-0.0932381	0.717499	0.839919	down	no
MGG_07718	ATP-dependent RNA helicase DRS1 [Source:UniProtKB/Swiss-Prot;Acc:A4QYM6]	10.9577	8.8545	14.4607	7.37343	8.82057	6.99658	1.47788	0.563529	0.038034	0.0991045	up	no
MGG_17889	Molybdopterin synthase catalytic subunit [Source:UniProtKB/Swiss-Prot;Acc:Q2KF83]	6.27406	8.53103	8.66202	4.20332	6.2763	4.08691	1.61103	0.687983	0.0222156	0.0643204	up	no
MGG_15206	Putative uncharacterized protein [Source:UniProtKB/TrEMBL;Acc:G4N1L8]	6.29313	13.6725	11.5784	3.11688	2.93981	3.57571	3.27479	1.7114	6.36766e-07	7.84187e-06	up	yes
MGG_15501	Putative uncharacterized protein [Source:UniProtKB/TrEMBL;Acc:G4MXH2]	1.56617	3.62111	3.06677	3.52482	4.02326	6.68302	0.580001	-0.785872	0.0292593	0.0802902	down	no
MGG_01093	Putative uncharacterized protein [Source:UniProtKB/TrEMBL;Acc:G4NCG0]	7.75477	23.06	22.4128	5.50283	4.99841	5.78875	3.2675	1.70819	4.61712e-05	0.000351825	up	yes
MGG_11914	Putative uncharacterized protein [Source:UniProtKB/TrEMBL;Acc:G4MRG0]	8.03847	2.81622	3.955	2.38722	2.88424	4.09455	1.58121	0.661033	0.190466	0.35062	up	no
MGG_12397	Putative uncharacterized protein [Source:UniProtKB/TrEMBL;Acc:G4MUZ5]	10.9691	4.92953	5.78413	8.823	8.48348	9.22706	0.817183	-0.291268	0.318604	0.508033	down	no
MGG_06023	GPI-anchored cell wall beta-1,3-endoglucanase EglC [Source:UniProtKB/TrEMBL;Acc:G4N4V2]	5.29631	1.95768	1.65275	5.43449	5.93917	5.14086	0.539328	-0.890766	0.0530251	0.129685	down	no
MGG_10066	Putative uncharacterized protein [Source:UniProtKB/TrEMBL;Acc:G4N925]	9.76792	31.2369	27.7227	7.03641	6.95158	7.08103	3.26202	1.70577	6.89676e-05	0.000496958	up	yes
MGG_17537	Putative uncharacterized protein [Source:UniProtKB/TrEMBL;Acc:G4NEI1]	0.404473	0	0.169499	0.059717	0.132249	0.255606	1.28241	0.358861	0.85745	0.929708	up	no
MGG_06730	Prefoldin subunit 4 [Source:UniProtKB/TrEMBL;Acc:G4ML94]	9.54807	9.83346	9.60252	6.79042	8.83631	5.44936	1.37521	0.459652	0.122586	0.251632	up	no
MGG_10575	Putative uncharacterized protein [Source:UniProtKB/TrEMBL;Acc:G5EH94]	372.822	1393.32	1218.65	1180.67	1151.06	1214.92	0.841581	-0.248826	0.406492	0.594238	down	no
MGG_04854	Putative uncharacterized protein [Source:UniProtKB/TrEMBL;Acc:G4N2B4]	5.17045	7.17261	6.93962	2.39676	1.66219	1.85509	3.26049	1.70509	1.88423e-11	5.43085e-10	up	yes
MGG_07417	Putative uncharacterized protein [Source:UniProtKB/TrEMBL;Acc:G4N0R2]	2.70766	5.98679	4.36512	3.85077	4.72452	4.09314	1.03088	0.0438694	0.879305	0.935879	up	no
MGG_09262	Autophagy protein 5 [Source:UniProtKB/Swiss-Prot;Acc:Q525E4]	7.03283	9.41596	9.93416	2.46854	2.29462	3.3433	3.25456	1.70246	2.25896e-11	6.39008e-10	up	yes
MGG_06404	Putative uncharacterized protein [Source:UniProtKB/TrEMBL;Acc:G4N7I9]	2.76167	3.77936	4.97269	2.04501	1.92088	2.81312	1.69844	0.764208	0.029568	0.0809829	up	no
MGG_05985	Putative uncharacterized protein [Source:UniProtKB/TrEMBL;Acc:G4N4K8]	0.812262	0.788948	1.26976	0.755716	0.919663	1.01878	1.06563	0.0917012	0.991287	0.995079	up	no
MGG_03555	Putative uncharacterized protein [Source:UniProtKB/TrEMBL;Acc:G4N7N6]	4.22754	4.4585	4.0136	5.83031	7.01802	6.15941	0.66813	-0.581799	0.00015459	0.000985751	down	no
MGG_17658	Putative uncharacterized protein [Source:UniProtKB/TrEMBL;Acc:G4NFF1]	0.548748	0.719531	0.792321	0.228205	0.144741	0.260949	3.2507	1.70075	0.00033455	0.00190067	up	yes
MGG_13771	Putative uncharacterized protein [Source:UniProtKB/TrEMBL;Acc:G4MR85]	0.5257	0.167526	1.06551	0.435861	0.316709	0.621306	1.28013	0.35629	0.772097	0.871692	up	no
MGG_18099	NA	NA	NA	NA	NA	NA	NA	NA	NA	NA	NA	NA	NA
MGG_12594	Tetraspanin [Source:UniProtKB/TrEMBL;Acc:G4NJ17]	61.7927	94.4582	91.177	27.1562	24.246	24.7708	3.24824	1.69966	4.74007e-16	2.54586e-14	up	yes
MGG_14002	Putative uncharacterized protein [Source:UniProtKB/TrEMBL;Acc:G4N660]	1.12818	1.94065	1.89515	0.352522	0.646024	0.5317	3.24391	1.69773	2.17636e-05	0.000180628	up	yes
MGG_07326	Putative uncharacterized protein [Source:UniProtKB/TrEMBL;Acc:G4MV20]	1.32682	1.64795	2.80693	0.679622	0.602553	0.501044	3.24228	1.69701	1.18815e-05	0.000106592	up	yes
MGG_13049	Putative uncharacterized protein [Source:UniProtKB/TrEMBL;Acc:G4MLC7]	40.804	40.6644	35.4037	13.0426	9.95576	13.0538	3.24175	1.69677	5.98673e-15	2.81815e-13	up	yes
MGG_03991	Topoisomerase 1-associated factor 1 [Source:UniProtKB/Swiss-Prot;Acc:A4R4R3]	4.7936	3.17922	4.40415	4.08001	3.59573	3.15934	1.14231	0.19195	0.638635	0.78522	up	no
MGG_01703	GANP domain-containing protein [Source:UniProtKB/TrEMBL;Acc:G4MUW1]	13.3904	16.8642	16.7101	19.0576	20.67	19.4015	0.794273	-0.332293	0.00337723	0.0137127	down	no
MGG_07704	Carboxypeptidase A [Source:UniProtKB/TrEMBL;Acc:G4N065]	56.8594	8.38462	9.00079	25.5484	25.3557	26.1989	0.962931	-0.0544961	0.898151	0.945809	down	no
MGG_12097	Putative uncharacterized protein [Source:UniProtKB/TrEMBL;Acc:G4NH75]	0.470019	0.454126	0.818034	0.86009	0.803108	0.955967	0.665166	-0.588214	0.0308751	0.0837255	down	no
MGG_03097	Oxidoreductase [Source:UniProtKB/TrEMBL;Acc:G4NKB0]	0.926542	0.543986	0.642037	0.221121	0.256301	0.175796	3.23409	1.69336	0.000323411	0.00184685	up	yes
MGG_01212	Putative uncharacterized protein [Source:UniProtKB/TrEMBL;Acc:G4MX07]	1.02074	2.18859	2.02883	0.843613	1.04772	0.302582	2.38758	1.25555	0.0285705	0.0787902	up	no
MGG_08290	Putative uncharacterized protein [Source:UniProtKB/TrEMBL;Acc:G4MX87]	17.5127	2.48158	2.82308	6.84651	6.45883	7.29595	1.10757	0.147394	0.871106	0.9354	up	no
MGG_15451	Putative uncharacterized protein [Source:UniProtKB/TrEMBL;Acc:G4NK81]	9.14509	10.5451	9.88948	9.43362	7.90695	8.46896	1.14607	0.1967	0.462723	0.64563	up	no
MGG_08694	Putative uncharacterized protein [Source:UniProtKB/TrEMBL;Acc:G4NFW3]	3.79624	3.14687	4.00474	0.828885	1.62316	0.937618	3.22978	1.69143	1.19222e-06	1.39497e-05	up	yes
MGG_00427	Cercosporin toxin biosynthesis protein [Source:UniProtKB/TrEMBL;Acc:G4NCB2]	0.20983	0.06882	0.201253	0.156929	0.244901	0.286193	0.69751	-0.519714	0.238884	0.413884	down	no
MGG_11115	Putative uncharacterized protein [Source:UniProtKB/TrEMBL;Acc:G4MWP3]	8.10163	7.49428	6.49038	2.56362	2.11649	2.15862	3.22959	1.69135	3.50049e-11	9.69953e-10	up	yes
MGG_16763		0.289772	0.078155	0.314819	0	0.100078	0	6.82214	2.77022	0.161829	0.3113	up	no
MGG_00851	Putative uncharacterized protein [Source:UniProtKB/TrEMBL;Acc:G4NE08]	2.82624	4.02025	4.59874	3.40267	2.32919	2.21932	1.43944	0.525507	0.107584	0.226187	up	no
MGG_03444	Putative uncharacterized protein [Source:UniProtKB/TrEMBL;Acc:G4N8B8]	1.84126	2.6478	2.44224	1.84538	0.772864	1.98629	1.50532	0.590073	0.230977	0.404221	up	no
MGG_02657	Cytochrome c oxidase assembly protein cox-16 [Source:UniProtKB/TrEMBL;Acc:G5EI39]	19.75	34.7629	35.1452	20.4427	20.343	28.4533	1.29491	0.372848	0.349071	0.538923	up	no
MGG_00725	Putative uncharacterized protein [Source:UniProtKB/TrEMBL;Acc:G4NEX0]	91.4226	118.094	139.822	85.1527	84.2822	87.1753	1.36136	0.445048	0.0436871	0.110919	up	no
MGG_04775	Fatty acid synthase S-acetyltransferase [Source:UniProtKB/TrEMBL;Acc:G4MQT3]	89.0687	93.2051	95.6513	28.6623	28.8771	28.5909	3.2268	1.6901	2.45724e-54	1.49794e-51	up	yes
MGG_06385	SWR1-complex protein 5 [Source:UniProtKB/TrEMBL;Acc:G4N7L2]	5.9735	5.9604	6.84952	5.8964	6.1617	4.27526	1.15	0.201638	0.590053	0.751121	up	no
MGG_06851	Putative uncharacterized protein [Source:UniProtKB/TrEMBL;Acc:G4MMI1]	2.75774	0.738719	0.900547	1.80744	1.94015	1.5847	0.8246	-0.278233	0.547914	0.718916	down	no
MGG_08622	Nucleoside diphosphate kinase [Source:UniProtKB/TrEMBL;Acc:G4ML11]	51.8445	49.0528	52.1979	16.2368	15.2622	16.0017	3.22301	1.68841	1.50633e-36	3.90747e-34	up	yes
MGG_06603	Putative uncharacterized protein [Source:UniProtKB/TrEMBL;Acc:G4N629]	17.2223	38.0884	44.1143	11.7474	9.97761	9.17116	3.21804	1.68618	2.53358e-06	2.72037e-05	up	yes
MGG_09288	Putative uncharacterized protein [Source:UniProtKB/TrEMBL;Acc:G4MQN8]	3.73551	2.99092	4.23771	5.9788	4.57037	4.80306	0.714173	-0.485654	0.118464	0.245006	down	no
MGG_10676	ADP-ribosylation factor 6 [Source:UniProtKB/TrEMBL;Acc:G4N9S6]	35.3002	47.0759	47.5567	35.9233	40.3395	38.0738	1.13641	0.184478	0.579169	0.743443	up	no
MGG_04411	Putative uncharacterized protein [Source:UniProtKB/TrEMBL;Acc:G4MZE7]	29.1115	23.5026	26.1466	8.58317	7.79964	8.12297	3.21397	1.68435	1.63765e-17	9.98311e-16	up	yes
MGG_06103	Putative uncharacterized protein [Source:UniProtKB/TrEMBL;Acc:G4N5A3]	30.9974	15.244	13.1648	6.5161	6.16653	5.81961	3.21076	1.68291	1.54454e-05	0.000133743	up	yes
MGG_14994	Putative uncharacterized protein [Source:UniProtKB/TrEMBL;Acc:G4NLA8]	1.14831	1.02954	1.08905	0.902205	1.45	0.948829	0.989661	-0.0149935	0.792582	0.88596	down	no
MGG_15227	Putative uncharacterized protein [Source:UniProtKB/TrEMBL;Acc:G4N0D8]	10.6146	19.3869	22.4774	26.0875	23.0349	21.2357	0.745882	-0.422981	0.0954579	0.206096	down	no
MGG_01885	Beta-glucosidase [Source:UniProtKB/TrEMBL;Acc:G4MWP1]	5.74174	7.88255	7.39219	2.03223	1.8755	2.64794	3.20585	1.68071	5.19248e-12	1.63162e-10	up	yes
MGG_15350	Putative uncharacterized protein [Source:UniProtKB/TrEMBL;Acc:G4NAL8]	1.83903	5.68004	5.12427	6.13297	6.67702	4.40187	0.734572	-0.445025	0.231738	0.405301	down	no
MGG_17046	Putative uncharacterized protein [Source:UniProtKB/TrEMBL;Acc:G4N673]	1.17072	0.208896	0.188196	1.33571	1.45084	1.91748	0.333292	-1.58514	0.0727943	0.166387	down	no
MGG_17069	Putative uncharacterized protein [Source:UniProtKB/TrEMBL;Acc:G4N7D4]	0.213799	0.163589	0.208249	0.237919	0.45017	0.189883	0.667034	-0.584168	0.300416	0.486799	down	no
MGG_17359	Putative uncharacterized protein [Source:UniProtKB/TrEMBL;Acc:G4NE03]	0.086934	0	0.0968	0	0	0.165287	1.11161	0.152645	0.985805	0.992234	up	no
MGG_09351	Aspergillopepsin-F [Source:UniProtKB/TrEMBL;Acc:G4NI47]	30.7523	35.4542	39.6841	12.1155	9.42598	11.5244	3.20242	1.67916	6.51849e-20	5.33379e-18	up	yes
MGG_02134	Gamma-glutamyltransferase [Source:UniProtKB/TrEMBL;Acc:G4MNT3]	2.34076	5.11987	5.63103	1.24803	1.19576	1.64622	3.20089	1.67847	1.74741e-05	0.00014867	up	yes
MGG_06927	Putative uncharacterized protein [Source:UniProtKB/TrEMBL;Acc:G4MNE0]	111.35	141.581	145.927	112.996	116.288	110.928	1.17238	0.229441	0.328409	0.518178	up	no
MGG_03705	SH3 domain-containing protein [Source:UniProtKB/TrEMBL;Acc:G4N6I7]	14.1919	19.1447	18.2169	14.6971	14.7329	14.313	1.17855	0.237018	0.346038	0.535486	up	no
MGG_09750	Diphosphomevalonate decarboxylase [Source:UniProtKB/TrEMBL;Acc:G4NA37]	12.758	26.0722	28.4059	8.25767	6.43757	6.32038	3.19934	1.67777	5.51233e-07	6.83686e-06	up	yes
MGG_09015	Putative uncharacterized protein [Source:UniProtKB/TrEMBL;Acc:G5EH87]	28.1074	1.14211	1.3072	5.84259	4.73323	5.3507	1.91861	0.940058	0.492975	0.670873	up	no
MGG_08682	Putative uncharacterized protein [Source:UniProtKB/TrEMBL;Acc:G4MLI1]	7.23418	9.87666	9.14281	12.64	13.1294	10.286	0.728147	-0.457699	0.00897454	0.0306922	down	no
MGG_15720	Putative uncharacterized protein [Source:UniProtKB/TrEMBL;Acc:G4MT03]	11.7536	12.6154	15.4416	11.8985	10.8526	10.4665	1.19848	0.261204	0.258006	0.437073	up	no
MGG_06854	Putative uncharacterized protein [Source:UniProtKB/TrEMBL;Acc:G4MMI5]	0.344456	0.444466	0.723291	0.216609	0.204596	0.052654	3.19127	1.67413	0.00865131	0.0297789	up	yes
MGG_00958	Putative uncharacterized protein [Source:UniProtKB/TrEMBL;Acc:G4ND66]	22.0423	28.4432	27.739	22.2489	22.218	23.1842	1.1563	0.20951	0.413303	0.599991	up	no
MGG_02434	AP-3 complex subunit sigma [Source:UniProtKB/TrEMBL;Acc:G4MRI2]	8.16779	12.1534	13.0085	8.10929	10.3415	7.29514	1.29456	0.372462	0.254929	0.433606	up	no
MGG_14173	Transporter SEC7 [Source:UniProtKB/TrEMBL;Acc:G4NIC8]	13.9958	21.3134	22.2784	6.01872	6.09119	5.95473	3.18787	1.67259	5.87748e-15	2.77745e-13	up	yes
MGG_02708	Putative uncharacterized protein [Source:UniProtKB/TrEMBL;Acc:G4NJ93]	155.262	264.313	252.804	256.695	270.007	246.436	0.869676	-0.20145	0.191866	0.352293	down	no
MGG_01861	Putative uncharacterized protein [Source:UniProtKB/TrEMBL;Acc:G4MWM0]	5.44945	5.27633	4.40454	1.2462	1.85054	1.66311	3.17873	1.66845	4.62139e-09	8.92931e-08	up	yes
MGG_11079	Nonselective cation channel [Source:UniProtKB/TrEMBL;Acc:G4N1J1]	22.8112	47.6998	50.7569	12.877	13.1061	12.1915	3.17667	1.66751	1.64272e-07	2.23777e-06	up	yes
MGG_06863	Putative uncharacterized protein [Source:UniProtKB/TrEMBL;Acc:G4MMJ6]	7.46443	4.97956	4.62428	5.24871	3.64024	4.20814	1.30321	0.38207	0.295222	0.480554	up	no
MGG_03993	Putative uncharacterized protein [Source:UniProtKB/TrEMBL;Acc:G4NGY4]	9.40027	7.04808	7.62082	7.15425	8.08901	6.83327	1.09026	0.124674	0.815824	0.901611	up	no
MGG_01773	Putative uncharacterized protein [Source:UniProtKB/TrEMBL;Acc:G4MVQ2]	12.866	12.4924	14.243	9.3465	10.8078	8.43015	1.38542	0.470322	0.0172607	0.0522839	up	no
MGG_06097	Mitochondrial import receptor subunit tom-20 [Source:UniProtKB/TrEMBL;Acc:G4N598]	28.4407	20.423	27.0966	20.3235	21.0553	22.4766	1.18957	0.250439	0.405984	0.593643	up	no
MGG_17713	Putative uncharacterized protein [Source:UniProtKB/TrEMBL;Acc:G4NGY9]	37.8263	8.14907	7.37594	13.0654	13.9612	12.5356	1.34855	0.431404	0.518306	0.690999	up	no
MGG_16595	Putative uncharacterized protein [Source:UniProtKB/TrEMBL;Acc:G4MZX3]	8.26386	11.7336	11.1843	9.64926	11.0868	10.2608	1.00596	0.00857593	0.660672	0.801187	up	no
MGG_20204	NA	NA	NA	NA	NA	NA	NA	NA	NA	NA	NA	NA	NA
MGG_03349	Putative uncharacterized protein [Source:UniProtKB/TrEMBL;Acc:G4N8Z0]	16.5246	2.40159	1.82102	12.397	13.612	12.362	0.540701	-0.887098	0.216599	0.385797	down	no
MGG_01041	Cellulose signaling associated protein ENVOY [Source:UniProtKB/TrEMBL;Acc:G4NCS4]	93.5191	43.0353	35.4701	72.1064	74.9286	66.1095	0.80708	-0.309217	0.364501	0.554253	down	no
MGG_07652	Class II aldolase/adducin domain-containing protein [Source:UniProtKB/TrEMBL;Acc:G4N320]	22.662	35.5067	29.4381	9.74349	8.06294	9.80528	3.17281	1.66576	3.36521e-12	1.08255e-10	up	yes
MGG_08167	Initiator tRNA phosphoribosyl transferase [Source:UniProtKB/TrEMBL;Acc:G4MYV2]	3.80313	19.589	17.4215	4.05622	3.93619	4.87241	3.1725	1.66562	0.00258849	0.01092	up	yes
MGG_06522	ATP-dependent RNA helicase HAS1 [Source:UniProtKB/Swiss-Prot;Acc:A4R8B5]	20.6595	29.6168	38.5891	24.5222	23.0879	22.8458	1.26129	0.334901	0.307663	0.495578	up	no
MGG_05597	Putative uncharacterized protein [Source:UniProtKB/TrEMBL;Acc:G4MN52]	10.3573	5.91627	6.92572	2.56561	1.6477	3.10518	3.16996	1.66446	1.38168e-05	0.000121365	up	yes
MGG_03679	Putative uncharacterized protein [Source:UniProtKB/TrEMBL;Acc:G4N6R8]	15.5056	16.9672	18.7828	11.2558	11.5424	11.8762	1.4782	0.563838	0.000296363	0.00171407	up	no
MGG_07337	Fatty acid-binding protein [Source:UniProtKB/TrEMBL;Acc:G4MVE1]	4123.12	1673.71	1584.19	4500.62	4210	4247.53	0.569604	-0.811968	0.0358523	0.0944902	down	no
MGG_07369	Putative uncharacterized protein [Source:UniProtKB/TrEMBL;Acc:G4MVH7]	209.037	87.2245	78.1446	138.254	127.648	133.204	0.938114	-0.0921642	0.7231	0.843155	down	no
MGG_12616	Putative uncharacterized protein [Source:UniProtKB/TrEMBL;Acc:G4NJC5]	5.06913	6.48278	6.34909	2.05574	1.89644	1.70634	3.16355	1.66155	2.27548e-16	1.24967e-14	up	yes
MGG_08646	DNA replication licensing factor mcm5 [Source:UniProtKB/TrEMBL;Acc:G4ML38]	6.20624	5.42618	6.26715	6.21005	6.47971	5.70227	0.973224	-0.0391557	0.425851	0.612261	down	no
MGG_09208	Transportin-2 [Source:UniProtKB/TrEMBL;Acc:G4MPR9]	14.1136	21.4257	22.7738	6.25369	6.20229	6.02594	3.15514	1.6577	2.12884e-14	9.40391e-13	up	yes
MGG_10441	Lipase 2 [Source:UniProtKB/TrEMBL;Acc:G4MY06]	2.32634	3.01143	2.43967	0.737882	0.694798	1.0326	3.15479	1.65754	8.049e-07	9.72581e-06	up	yes
MGG_13765	Putative uncharacterized protein [Source:UniProtKB/TrEMBL;Acc:G4MQU4]	1.73506	0.473913	0.563425	0.297254	0.284249	0.298624	3.15	1.65535	0.00966219	0.0325868	up	yes
MGG_03474	Putative uncharacterized protein [Source:UniProtKB/TrEMBL;Acc:G4N884]	0.159894	1.45309	0.748178	0.223786	0.128282	0.278025	3.74732	1.90586	0.0202882	0.0596895	up	no
MGG_06913	Seryl-tRNA synthetase [Source:UniProtKB/TrEMBL;Acc:G4MN13]	23.9299	33.1532	38.0095	9.81841	10.9707	9.40982	3.14887	1.65484	5.55414e-15	2.63487e-13	up	yes
MGG_09930	Chromodomain-helicase-DNA-binding protein 3 [Source:UniProtKB/TrEMBL;Acc:G4MRJ6]	4.90637	5.51793	6.35218	1.68979	1.77225	1.86656	3.14838	1.65461	5.64706e-24	6.7499e-22	up	yes
MGG_01801	Putative uncharacterized protein [Source:UniProtKB/TrEMBL;Acc:G4MVT5]	1.24835	1.41617	1.71693	0.69375	0.356206	0.341961	3.14778	1.65434	2.00118e-05	0.000168033	up	yes
MGG_13654	Putative uncharacterized protein [Source:UniProtKB/TrEMBL;Acc:G4NAI7]	246.715	133.458	120.989	217.003	183.029	195.007	0.842233	-0.247709	0.357635	0.547156	down	no
MGG_07785	Putative uncharacterized protein [Source:UniProtKB/TrEMBL;Acc:G4N119]	1.40598	1.56646	1.39871	1.00949	1.8401	1.41674	1.02457	0.0350197	0.875423	0.935649	up	no
MGG_15185	Agglutinin isolectin 1 [Source:UniProtKB/TrEMBL;Acc:G4MZU5]	649.05	1128.98	1131.29	705.373	587.887	673.965	1.47889	0.564518	0.0544809	0.132422	up	no
MGG_04162	Aquaporin [Source:UniProtKB/TrEMBL;Acc:G4NIP4]	2.73129	3.01677	2.9673	3.09139	3.70312	3.54932	0.842565	-0.24714	0.0781519	0.176209	down	no
MGG_00820	Putative uncharacterized protein [Source:UniProtKB/TrEMBL;Acc:G4NE96]	0.187354	0.661677	0.598907	0.471369	0.192169	0.421684	1.33423	0.41601	0.596769	0.754282	up	no
MGG_01847	Putative uncharacterized protein [Source:UniProtKB/TrEMBL;Acc:G4MWA0]	1.21606	2.39089	2.79802	1.36677	1.53985	2.09777	1.27987	0.356	0.49976	0.676933	up	no
MGG_05627	Putative uncharacterized protein [Source:UniProtKB/TrEMBL;Acc:G4MNJ7]	1.98424	2.25802	2.30004	2.4684	3.02454	1.81132	0.895682	-0.158941	0.389595	0.577782	down	no
MGG_17119	Putative uncharacterized protein [Source:UniProtKB/TrEMBL;Acc:G4N9F4]	2.95051	2.52203	3.39112	3.65154	3.78978	3.30766	0.824604	-0.278227	0.043088	0.109769	down	no
MGG_03545	Putative uncharacterized protein [Source:UniProtKB/TrEMBL;Acc:G4N7P8]	1.39788	0.66355	0.999402	1.11311	1.48586	0.888578	0.877647	-0.188287	0.484493	0.664149	down	no
MGG_16519	Putative uncharacterized protein [Source:UniProtKB/TrEMBL;Acc:G4MS70]	1.81738	1.38021	1.42926	1.83754	2.75237	2.0445	0.697401	-0.51994	0.148156	0.290498	down	no
MGG_01800	Flap structure-specific endonuclease [Source:UniProtKB/TrEMBL;Acc:G4MVT4]	1.70886	1.9121	3.06082	1.24842	1.86113	1.61817	1.41332	0.499087	0.175022	0.330422	up	no
MGG_03352	3-hydroxyphenylacetate 6 hydroxylase [Source:UniProtKB/TrEMBL;Acc:G4N8Y7]	10.223	8.08718	12.9573	7.64212	7.06361	7.45237	1.41111	0.49683	0.0576488	0.138603	up	no
MGG_06133	C-4 methylsterol oxidase [Source:UniProtKB/TrEMBL;Acc:G4N5K4]	238.72	335.201	320.591	341.403	362.675	325.733	0.868617	-0.203207	0.0857061	0.188792	down	no
MGG_04382	Putative uncharacterized protein [Source:UniProtKB/TrEMBL;Acc:G4MZD4]	40.3014	33.7804	40.3228	53.0638	51.3675	50.4095	0.738853	-0.436641	0.000884365	0.00438478	down	no
MGG_01273	Putative uncharacterized protein [Source:UniProtKB/TrEMBL;Acc:G4MY48]	24.3926	28.3734	29.2265	8.3608	9.65136	8.11799	3.13785	1.64978	3.04996e-24	3.83352e-22	up	yes
MGG_04190	Putative uncharacterized protein [Source:UniProtKB/TrEMBL;Acc:G4NF58]	2.63074	5.2263	7.74487	1.27877	2.18577	1.51471	3.13338	1.64772	0.000121323	0.00080609	up	yes
MGG_06556	Putative uncharacterized protein [Source:UniProtKB/TrEMBL;Acc:G4N6J7]	1.65246	1.79054	2.53472	1.56983	1.60296	1.75975	1.21189	0.277263	0.513991	0.686749	up	no
MGG_07808	Membrane transporter [Source:UniProtKB/TrEMBL;Acc:G4N142]	285.421	139.586	136.755	176.206	164.698	178.509	1.08153	0.113076	0.884774	0.938912	up	no
MGG_03856	Putative uncharacterized protein [Source:UniProtKB/TrEMBL;Acc:G4NHF8]	3.51565	5.37985	7.23071	2.40682	1.36826	1.37567	3.13084	1.64655	1.46463e-05	0.00012764	up	yes
MGG_07349	Putative uncharacterized protein [Source:UniProtKB/TrEMBL;Acc:G4MVF6]	0.538871	0.375057	0.850101	0.425031	0.131376	0.309856	2.03637	1.026	0.177805	0.334331	up	no
MGG_10613	Retinol dehydrogenase 11 [Source:UniProtKB/TrEMBL;Acc:G4MQ11]	0.560581	0.589999	0.606803	0.712877	0.374357	0.342861	1.22886	0.297318	0.658486	0.800331	up	no
MGG_04710	Translational activator GCN1 [Source:UniProtKB/TrEMBL;Acc:G4MR95]	3.18072	3.44212	4.06634	1.20684	1.10952	1.10141	3.12753	1.64502	4.76297e-27	7.08172e-25	up	yes
MGG_12654	Putative uncharacterized protein [Source:UniProtKB/TrEMBL;Acc:G4NJP6]	1.98189	0.49035	0.186792	3.09047	2.8018	1.87393	0.342385	-1.54631	0.067623	0.156831	down	no
MGG_13376	Putative uncharacterized protein [Source:UniProtKB/TrEMBL;Acc:G4N0Q4]	62.8323	9.45796	10.0449	18.4372	22.9942	17.5162	1.39675	0.482074	0.512069	0.684797	up	no
MGG_00876	Phenylalanyl-tRNA synthetase [Source:UniProtKB/TrEMBL;Acc:G4NDS1]	10.3918	18.9543	22.1459	5.77123	4.96512	5.72933	3.12723	1.64489	6.6772e-08	9.91577e-07	up	yes
MGG_13514	ENTH domain-containing protein [Source:UniProtKB/TrEMBL;Acc:G4N7C0]	21.6447	23.0286	24.1527	20.7352	19.7774	20.2114	1.13342	0.180685	0.394384	0.582474	up	no
MGG_15569	Putative uncharacterized protein [Source:UniProtKB/TrEMBL;Acc:G4MTR5]	4.25769	3.06242	3.60476	5.03779	3.87535	4.4187	0.819457	-0.28726	0.193583	0.35482	down	no
MGG_15882	Putative uncharacterized protein [Source:UniProtKB/TrEMBL;Acc:G4MU28]	0.186332	0	0	0	0.573966	0	0.324639	-1.62309	0.683371	0.81739	down	no
MGG_16291	Putative uncharacterized protein [Source:UniProtKB/TrEMBL;Acc:G4MR63]	0	0	0	0.194492	0	0	0.00154248	-9.34053	0.441637	0.626105	down	no
MGG_16796	Putative uncharacterized protein [Source:UniProtKB/TrEMBL;Acc:G4N1F5]	30.9976	4.61688	4.29469	17.0067	18.1298	19.3084	0.73302	-0.448076	0.509891	0.682766	down	no
MGG_17143	Putative uncharacterized protein [Source:UniProtKB/TrEMBL;Acc:G4N5Y1]	0.664804	0.343793	0.570368	0	0.828774	0	1.90518	0.929929	0.633514	0.781208	up	no
MGG_17156	Putative uncharacterized protein [Source:UniProtKB/TrEMBL;Acc:G4N698]	0.04836	0.110006	0	0	0	0.095222	1.66312	0.733896	0.744248	0.856214	up	no
MGG_17685	Putative uncharacterized protein [Source:UniProtKB/TrEMBL;Acc:G4NIU1]	0.379017	0.692736	0	0	0.540721	0	1.98208	0.987016	0.727208	0.845996	up	no
MGG_17773	NA	NA	NA	NA	NA	NA	NA	NA	NA	NA	NA	NA	NA
MGG_12308	Cell cycle control protein cwf16 [Source:UniProtKB/TrEMBL;Acc:G4MZ75]	17.7012	23.4979	21.3442	26.8211	26.9019	26.7839	0.776868	-0.364258	0.00346428	0.0140088	down	no
MGG_00652	Salicylaldehyde dehydrogenase [Source:UniProtKB/TrEMBL;Acc:G4NB18]	4.15504	3.57737	5.54419	2.80812	3.46252	3.32734	1.38327	0.468083	0.0962033	0.207448	up	no
MGG_03170	Putative uncharacterized protein [Source:UniProtKB/TrEMBL;Acc:G4NAF6]	1.47715	2.236	3.26286	2.74525	1.99033	2.5763	0.954065	-0.0678412	0.588682	0.750441	down	no
MGG_01191	Putative uncharacterized protein [Source:UniProtKB/TrEMBL;Acc:G4MWY1]	20.4786	26.5544	27.952	30.5841	31.8084	31.4096	0.799395	-0.323019	0.00685339	0.0246334	down	no
MGG_01130	Putative uncharacterized protein [Source:UniProtKB/TrEMBL;Acc:G4NC65]	6.7169	11.3198	15.3738	3.3111	3.67055	3.71929	3.1222	1.64256	2.15446e-07	2.88968e-06	up	yes
MGG_02464	Vacuolar amino acid transporter 3 [Source:UniProtKB/TrEMBL;Acc:G4MRX7]	42.8944	52.0295	48.9289	50.2769	57.8331	56.486	0.873975	-0.194337	0.0583424	0.139774	down	no
MGG_13801	Beta-galactosidase [Source:UniProtKB/TrEMBL;Acc:G4MRS9]	1.48725	1.43047	1.79881	1.42673	0.792871	1.08774	1.42608	0.51206	0.135667	0.271333	up	no
MGG_07486	F-box protein pof6 [Source:UniProtKB/TrEMBL;Acc:G4N1L5]	3.125	7.08014	7.76413	1.96718	1.81018	1.99293	3.1141	1.63882	5.69066e-06	5.56826e-05	up	yes
MGG_04824	Acylphosphatase [Source:UniProtKB/TrEMBL;Acc:G4MU65]	24.3344	17.3576	13.8204	14.743	13.2756	14.3967	1.30878	0.388225	0.278682	0.461045	up	no
MGG_08643	PEK/GCN2 protein kinase [Source:UniProtKB/TrEMBL;Acc:G4ML35]	3.67531	3.91638	4.75981	1.32861	0.990214	1.64776	3.11389	1.63872	3.5946e-10	8.31602e-09	up	yes
MGG_17680	Putative uncharacterized protein [Source:UniProtKB/TrEMBL;Acc:G4NIQ4]	28.9765	14.1138	13.8846	12.5121	9.06708	8.84263	1.87283	0.905222	0.0278902	0.0772285	up	no
MGG_01731	Putative uncharacterized protein [Source:UniProtKB/TrEMBL;Acc:G4MVA0]	3.18633	3.29623	3.15049	0.877318	0.873057	1.34577	3.1113	1.63752	3.20936e-08	5.15528e-07	up	yes
MGG_05146	Ribosomal RNA-processing protein 1 [Source:UniProtKB/TrEMBL;Acc:G4N4Q6]	7.38349	9.90587	13.2505	3.32404	2.93044	3.59247	3.10145	1.63295	1.13096e-09	2.44481e-08	up	yes
MGG_01814	Putative uncharacterized protein [Source:UniProtKB/TrEMBL;Acc:G4MW59]	9.16681	8.99551	11.8759	7.95438	7.44065	7.60217	1.30617	0.385342	0.0615808	0.145672	up	no
MGG_08920	Putative uncharacterized protein [Source:UniProtKB/TrEMBL;Acc:G4MVN3]	9.86022	8.45876	9.60512	6.36024	6.01783	6.98258	1.44231	0.528383	0.0065104	0.0236446	up	no
MGG_07998	U1 zinc finger domain-containing protein [Source:UniProtKB/TrEMBL;Acc:G4MX45]	2.35467	3.49491	3.33202	2.75205	2.19792	2.21234	1.28193	0.35832	0.230897	0.404178	up	no
MGG_03849	Putative uncharacterized protein [Source:UniProtKB/TrEMBL;Acc:G4NHG5]	8.72011	11.9335	11.7786	3.75921	4.03571	2.68309	3.09527	1.63006	3.79361e-10	8.72675e-09	up	yes
MGG_00770	Putative uncharacterized protein [Source:UniProtKB/TrEMBL;Acc:G4NEL1]	1.5003	1.00409	1.57028	0.568388	0.196097	0.553423	3.09177	1.62843	0.000954958	0.00468337	up	yes
MGG_02611	L-aminoadipate-semialdehyde dehydrogenase [Source:UniProtKB/TrEMBL;Acc:G5EI34]	19.8607	33.8533	45.0513	10.9888	11.0933	9.87053	3.09099	1.62807	8.85333e-08	1.28043e-06	up	yes
MGG_05897	Putative uncharacterized protein [Source:UniProtKB/TrEMBL;Acc:G4N3Z3]	4.95597	8.13675	6.12008	6.04671	6.76743	6.34687	1.0027	0.00389395	0.736859	0.851463	up	no
MGG_02949	Cytoskeleton assembly control protein Sla2 [Source:UniProtKB/TrEMBL;Acc:G4NLD1]	12.5139	10.819	12.5814	12.8641	12.8683	12.6928	0.934657	-0.0974907	0.204675	0.36936	down	no
MGG_10572	Hydrolase [Source:UniProtKB/TrEMBL;Acc:G4NKP8]	62.1518	32.0541	30.3926	13.512	12.0641	14.7926	3.08651	1.62598	8.48008e-06	7.87427e-05	up	yes
MGG_16125	Putative uncharacterized protein [Source:UniProtKB/TrEMBL;Acc:G4MRH0]	2.86571	0.820185	1.02127	1.63677	2.30237	1.88906	0.807655	-0.308189	0.500131	0.677059	down	no
MGG_14997	Putative uncharacterized protein [Source:UniProtKB/TrEMBL;Acc:G4NLH8]	5.3162	4.56518	5.70293	1.60833	1.30797	2.13488	3.08528	1.6254	5.01127e-07	6.28574e-06	up	yes
MGG_14855	Geranylgeranyl transferase type-2 subunit alpha [Source:UniProtKB/TrEMBL;Acc:G4N6P4]	6.13861	10.4539	13.1014	7.40285	7.4438	7.24327	1.34423	0.426778	0.248772	0.426287	up	no
MGG_02811	Acyl-protein thioesterase 1 [Source:UniProtKB/TrEMBL;Acc:G4NIW9]	22.6652	24.1883	26.6549	18.9848	16.3964	16.5231	1.41623	0.502053	0.00258201	0.0109017	up	no
MGG_06237	Putative uncharacterized protein [Source:UniProtKB/TrEMBL;Acc:G4N8I9]	1.10584	0.933874	1.59617	0.763603	0.553241	0.995361	1.57248	0.65304	0.123968	0.253722	up	no
MGG_00812	Putative uncharacterized protein [Source:UniProtKB/TrEMBL;Acc:G4NEA5]	20.863	17.6054	21.8401	6.69918	5.68855	7.1871	3.08092	1.62336	7.26599e-16	3.85161e-14	up	yes
MGG_09901	NAD dependent epimerase/dehydratase [Source:UniProtKB/TrEMBL;Acc:G4MR51]	25.5813	104.162	92.7959	23.7311	26.0118	22.5421	3.07864	1.62229	0.000748402	0.00380188	up	yes
MGG_14751	FACT complex subunit pob-3 [Source:UniProtKB/TrEMBL;Acc:G4MU89]	21.5802	24.2338	26.2	16.1158	17.2626	16.2378	1.45142	0.537466	0.000260489	0.00152686	up	no
MGG_02510	Coiled-coil domain-containing protein 25 [Source:UniProtKB/TrEMBL;Acc:G4MKB5]	13.138	12.5265	12.2805	9.53586	7.23598	9.34955	1.45264	0.538679	0.0292152	0.0802054	up	no
MGG_04182	Multidrug and toxin extrusion protein 1 [Source:UniProtKB/TrEMBL;Acc:G4NF92]	11.0993	9.68732	11.0161	10.1282	10.3845	11.0866	1.00644	0.00925552	0.630009	0.778885	up	no
MGG_12442	Aminopeptidase Y [Source:UniProtKB/TrEMBL;Acc:G4MVY1]	0.830588	1.37329	1.25723	0.316139	0.311338	0.496815	3.07848	1.62222	7.98428e-05	0.000562359	up	yes
MGG_12094	Putative uncharacterized protein [Source:UniProtKB/TrEMBL;Acc:G4NH87]	7.04186	13.2355	14.5804	6.78013	7.82189	6.58945	1.6449	0.717998	0.0294342	0.0806612	up	no
MGG_13017	Putative uncharacterized protein [Source:UniProtKB/TrEMBL;Acc:G4MKH5]	2.65507	3.97497	5.56213	1.61108	1.29184	1.06721	3.07097	1.6187	4.07351e-06	4.18049e-05	up	yes
MGG_11575	Putative uncharacterized protein [Source:UniProtKB/TrEMBL;Acc:G4NC13]	34.2391	32.2337	33.0664	11.4754	10.6996	10.2563	3.06924	1.61788	2.64117e-25	3.65922e-23	up	yes
MGG_06719	ATP-citrate synthase subunit 1 [Source:UniProtKB/TrEMBL;Acc:G4ML82]	71.6056	141.76	146.304	37.0993	41.8851	38.2133	3.06891	1.61773	6.02433e-08	9.02317e-07	up	yes
MGG_13772	Putative uncharacterized protein [Source:UniProtKB/TrEMBL;Acc:G4MR86]	0.741004	1.33252	1.75024	1.59588	1.90667	0.845394	0.879442	-0.18534	0.502673	0.677398	down	no
MGG_07890	Aldehyde dehydrogenase 3I1 [Source:UniProtKB/TrEMBL;Acc:G4N216]	0.55295	0.575701	0.385685	0.438037	0.584911	0.330152	1.11916	0.162417	0.836434	0.915533	up	no
MGG_03581	Putative uncharacterized protein [Source:UniProtKB/TrEMBL;Acc:G4N7F1]	3.57986	4.01593	4.4364	5.73506	4.86143	4.50336	0.796842	-0.327634	0.0150899	0.0468968	down	no
MGG_09410	Thymine dioxygenase [Source:UniProtKB/TrEMBL;Acc:G4NHX1]	0.681805	0.63249	0.472374	0.765001	0.577692	0.746406	0.855234	-0.225608	0.397431	0.585414	down	no
MGG_01368	Putative uncharacterized protein [Source:UniProtKB/TrEMBL;Acc:G4MZ30]	12.8076	6.42244	5.50708	8.16857	8.44502	9.00709	0.965514	-0.0506313	0.772262	0.871785	down	no
MGG_02523	Putative uncharacterized protein [Source:UniProtKB/TrEMBL;Acc:G4MKD0]	0.39019	0.454385	0.871393	0.660348	0.522982	0.601872	0.961218	-0.0570647	0.675424	0.811812	down	no
MGG_04093	Putative uncharacterized protein [Source:UniProtKB/TrEMBL;Acc:G4NGL7]	5.25159	5.04425	5.53146	4.00132	4.04207	3.60956	1.35822	0.441719	0.00485852	0.0185865	up	no
MGG_06202	GTP binding protein Bms1 [Source:UniProtKB/TrEMBL;Acc:G4N0E8]	11.7361	11.8954	16.1028	4.48611	4.45966	4.0188	3.06484	1.61581	2.04522e-19	1.54878e-17	up	yes
MGG_05636	Putative uncharacterized protein [Source:UniProtKB/TrEMBL;Acc:G4MNK6]	0.781412	0.939785	1.23329	0.775919	0.793031	0.677061	1.31544	0.395543	0.331789	0.521286	up	no
MGG_17061	Putative uncharacterized protein [Source:UniProtKB/TrEMBL;Acc:G4N750]	3.09667	3.33546	5.6674	3.02629	3.2321	3.48057	1.24238	0.313111	0.450382	0.63473	up	no
MGG_12276	Putative uncharacterized protein [Source:UniProtKB/TrEMBL;Acc:G4MYA2]	5.18128	5.68301	7.3102	1.85367	2.24248	1.84963	3.0567	1.61198	2.54858e-15	1.27869e-13	up	yes
MGG_02982	Averantin oxidoreductase [Source:UniProtKB/TrEMBL;Acc:G5EGY1]	38.0452	18.7746	16.6128	21.4485	22.0005	22.1443	1.11951	0.162873	0.780386	0.876264	up	no
MGG_04673	Putative uncharacterized protein [Source:UniProtKB/TrEMBL;Acc:G4MTB6]	0.590574	0.03818	0.07011	0.116203	0.35998	0.226543	0.994504	-0.00795055	0.986886	0.992638	down	no
MGG_07595	Putative uncharacterized protein [Source:UniProtKB/TrEMBL;Acc:G4N2J7]	0	0.035611	0	0	0.039297	0	0.906201	-0.142096	0.91982	0.95973	down	no
MGG_07953	Bifunctional P-450:NADPH-P450 reductase [Source:UniProtKB/TrEMBL;Acc:G4N2U1]	0.650607	0.095026	0.163206	0.644237	0.660742	0.86968	0.417923	-1.25869	0.0652274	0.152429	down	no
MGG_06356	Monothiol glutaredoxin-5 [Source:UniProtKB/TrEMBL;Acc:G4N7V1]	5.08729	9.33519	10.4314	4.69038	6.32579	5.81497	1.47666	0.562337	0.121112	0.249383	up	no
MGG_08436	Minor extracellular protease vpr [Source:UniProtKB/TrEMBL;Acc:G4NA68]	0.628584	0.32753	0.564275	0.762669	0.397391	0.657012	0.836725	-0.257175	0.417548	0.603849	down	no
MGG_09392	Putative uncharacterized protein [Source:UniProtKB/TrEMBL;Acc:G4NHZ2]	0	0.060657	0.065537	0.073068	0	0.014848	1.43539	0.521446	0.865065	0.932953	up	no
MGG_09789	NA	NA	NA	NA	NA	NA	NA	NA	NA	NA	NA	NA	NA
MGG_05318	Putative uncharacterized protein [Source:UniProtKB/TrEMBL;Acc:G4N038]	16.5414	28.803	32.9446	9.09299	8.18461	8.33516	3.05664	1.61195	7.40706e-09	1.36004e-07	up	yes
MGG_14109	Putative uncharacterized protein [Source:UniProtKB/TrEMBL;Acc:G4MXE5]	0	0	0	0.086214	0.145185	0	0.00129646	-9.5912	0.269926	0.451123	down	no
MGG_17468	Putative uncharacterized protein [Source:UniProtKB/TrEMBL;Acc:G4NCN3]	0.094872	0.172317	0.03133	0.063717	0.19308	0	1.16247	0.217194	0.890096	0.941609	up	no
MGG_00139	E3 ubiquitin-protein ligase bre-1 [Source:UniProtKB/TrEMBL;Acc:G4NE79]	30.3789	44.1246	46.1105	33.8337	32.8173	30.714	1.23878	0.308923	0.250083	0.427932	up	no
MGG_18040	Putative uncharacterized protein [Source:UniProtKB/TrEMBL;Acc:G4NK57]	0.151504	0.241126	0.456561	0.143963	0.066917	0.258602	1.80878	0.855019	0.292097	0.476933	up	no
MGG_20121	NA	NA	NA	NA	NA	NA	NA	NA	NA	NA	NA	NA	NA
MGG_20313	NA	NA	NA	NA	NA	NA	NA	NA	NA	NA	NA	NA	NA
MGG_20360	NA	NA	NA	NA	NA	NA	NA	NA	NA	NA	NA	NA	NA
MGG_11541	Phosphoribosylformylglycinamidine synthase [Source:UniProtKB/TrEMBL;Acc:G4NB68]	13.4119	24.3819	26.6126	7.43234	6.66794	6.98203	3.055	1.61117	1.12532e-08	1.99707e-07	up	yes
MGG_06712	5-methyltetrahydropteroyltriglutamate-homocysteine S-methyltransferase [Source:UniProtKB/TrEMBL;Acc:G4ML75]	15.1771	19.7202	28.7958	7.0862	7.75345	6.0139	3.0543	1.61084	2.21146e-09	4.50118e-08	up	yes
MGG_00500	Meiotically up-regulated 71 protein [Source:UniProtKB/TrEMBL;Acc:G4NBR9]	3.01964	4.02057	4.24238	2.95441	3.37823	3.34673	1.16563	0.221115	0.476734	0.656617	up	no
MGG_01991	Betaine aldehyde dehydrogenase [Source:UniProtKB/TrEMBL;Acc:G4MMD4]	1.57943	2.0763	2.52097	3.22571	3.02962	2.67131	0.69194	-0.531281	0.00572717	0.0213339	down	no
MGG_13762	Multidrug resistance protein 3 [Source:UniProtKB/TrEMBL;Acc:G4MQT6]	16.1391	16.35	21.2738	5.68859	6.11926	5.80552	3.05239	1.60994	2.53277e-23	2.7327e-21	up	yes
MGG_05262	Putative uncharacterized protein [Source:UniProtKB/TrEMBL;Acc:G4N5M3]	6.84166	6.14081	7.13182	5.10806	5.22632	5.0175	1.31022	0.389805	0.020829	0.0610449	up	no
MGG_05608	Putative uncharacterized protein [Source:UniProtKB/TrEMBL;Acc:G4MN65]	0.925481	0.457065	0.687509	0.762642	0.555839	0.744474	1.00344	0.00495675	0.864797	0.932815	up	no
MGG_00541	Putative uncharacterized protein [Source:UniProtKB/TrEMBL;Acc:G4NBG9]	5.3232	10.2084	11.7525	5.38119	5.28454	4.98907	1.74286	0.801458	0.016654	0.0507486	up	no
MGG_16113	Putative uncharacterized protein [Source:UniProtKB/TrEMBL;Acc:G4MR08]	2.15557	1.67652	1.43358	0.352621	0.474769	0.898065	3.05176	1.60964	0.0111206	0.0365354	up	yes
MGG_17877	Putative uncharacterized protein [Source:UniProtKB/TrEMBL;Acc:G5EHN6]	21.2958	29.3981	34.6155	9.20895	9.72834	9.0744	3.04549	1.60668	8.72874e-15	4.03109e-13	up	yes
MGG_01362	CMGC/CDK/CDC2 protein kinase [Source:UniProtKB/TrEMBL;Acc:G4MZ20]	15.0037	27.0615	26.2342	7.24132	7.9375	7.25917	3.04392	1.60593	1.6901e-09	3.47482e-08	up	yes
MGG_15951	Putative uncharacterized protein [Source:UniProtKB/TrEMBL;Acc:G4MWU4]	7.58175	14.7725	16.4705	9.17251	8.95082	10.5117	1.35585	0.439196	0.257017	0.436307	up	no
MGG_01215	Putative uncharacterized protein [Source:UniProtKB/TrEMBL;Acc:G4MX10]	58.0356	77.5558	73.5196	67.6219	73.0336	67.8807	1.00276	0.00397065	0.588868	0.750521	up	no
MGG_10052	Hypoxanthine guanine phosphoribosyltransferase [Source:UniProtKB/TrEMBL;Acc:G4N940]	31.6971	39.0539	40.199	13.1543	9.74691	13.6089	3.03888	1.60354	1.42986e-13	5.81095e-12	up	yes
MGG_00890	Putative uncharacterized protein [Source:UniProtKB/TrEMBL;Acc:G4NDQ3]	10.7219	13.7058	16.7589	4.54953	4.38603	4.62397	3.03746	1.60287	9.30026e-16	4.82506e-14	up	yes
MGG_10076	Putative uncharacterized protein [Source:UniProtKB/TrEMBL;Acc:G4N913]	2.14808	4.41195	2.6837	2.41785	1.73098	1.27812	1.7033	0.768334	0.0796813	0.178567	up	no
MGG_04429	ATP-dependent DNA helicase MPH1 [Source:UniProtKB/Swiss-Prot;Acc:A4RN08]	2.18579	2.60535	3.18938	0.699621	0.867898	1.0625	3.0344	1.60141	1.56521e-09	3.25095e-08	up	yes
MGG_10197	Putative uncharacterized protein [Source:UniProtKB/TrEMBL;Acc:G4MUP7]	139.299	174.288	202.748	56.7557	57.9331	55.6579	3.03109	1.59984	2.38922e-21	2.13983e-19	up	yes
MGG_07116	Cell morphogenesis protein PAG1 [Source:UniProtKB/TrEMBL;Acc:G4MT33]	9.25636	8.96238	10.0752	7.9614	8.3681	8.13323	1.15662	0.209909	0.284054	0.466989	up	no
MGG_02859	Initiation-specific alpha-1,6-mannosyltransferase [Source:UniProtKB/TrEMBL;Acc:G5EGV3]	39.1066	43.3598	53.7887	14.7513	15.5912	14.6444	3.02877	1.59873	5.20712e-24	6.28566e-22	up	yes
MGG_08174	Mitogen-activated protein kinase organizer 1 [Source:UniProtKB/TrEMBL;Acc:G4MZ66]	1.20022	2.43998	2.95482	0.737269	0.754351	0.686886	3.02731	1.59804	0.000109387	0.000736005	up	yes
MGG_03176	Putative uncharacterized protein [Source:UniProtKB/TrEMBL;Acc:G4NAF0]	15.4309	8.63814	7.11316	8.16406	10.0894	6.77233	1.24601	0.31731	0.494091	0.67186	up	no
MGG_04011	Putative uncharacterized protein [Source:UniProtKB/TrEMBL;Acc:G4NGW2]	2.18116	1.25859	1.89401	1.64632	1.5593	1.76508	1.07304	0.101703	0.934634	0.963641	up	no
MGG_01063	Putative uncharacterized protein [Source:UniProtKB/TrEMBL;Acc:G4NCJ5]	17.0449	31.2591	33.5535	18.9471	19.1117	17.7544	1.46663	0.552507	0.0833334	0.18466	up	no
MGG_01046	Methionyl-tRNA synthetase [Source:UniProtKB/TrEMBL;Acc:G4NCR9]	10.2321	15.8235	16.0978	4.64325	4.46149	4.83735	3.02346	1.5962	1.68614e-12	5.67885e-11	up	yes
MGG_14372	Putative uncharacterized protein [Source:UniProtKB/TrEMBL;Acc:G4NHS0]	3.61862	6.10477	7.39077	1.80342	1.66101	2.20499	3.01868	1.59392	1.09047e-06	1.2833e-05	up	yes
MGG_03322	Putative uncharacterized protein [Source:UniProtKB/TrEMBL;Acc:G4N972]	5.69789	5.91117	5.55597	5.52944	5.71295	5.54637	1.02241	0.0319764	0.72279	0.843114	up	no
MGG_01695	Putative uncharacterized protein [Source:UniProtKB/TrEMBL;Acc:G4MUV0]	5.11602	5.0953	6.41978	1.74695	1.85352	1.92342	3.01077	1.59013	3.33933e-22	3.37571e-20	up	yes
MGG_05327	Putative uncharacterized protein [Source:UniProtKB/TrEMBL;Acc:G4N049]	39.7482	102.782	118.614	28.9865	28.5775	29.1897	3.01018	1.58985	5.83292e-05	0.000429957	up	yes
MGG_09011	Peroxisomal membrane protein PEX16 [Source:UniProtKB/TrEMBL;Acc:G5EHN9]	55.0791	29.5574	29.3644	42.9358	38.534	44.2276	0.906947	-0.14091	0.524206	0.695518	down	no
MGG_03974	Solute carrier family 25 member 33 [Source:UniProtKB/TrEMBL;Acc:G4NH04]	4.14878	1.73759	3.47164	1.93921	1.76561	2.31301	1.55505	0.636958	0.143029	0.282307	up	no
MGG_00187	DL-glycerol-3-phosphatase 1 [Source:UniProtKB/TrEMBL;Acc:G4NDW7]	5.1161	12.3866	13.2983	3.06775	3.79541	3.37102	3.00962	1.58958	5.16107e-05	0.000386509	up	yes
MGG_05214	Putative uncharacterized protein [Source:UniProtKB/TrEMBL;Acc:G4N543]	326.069	290.416	279.517	101.864	93.1102	102.973	3.00725	1.58844	2.44422e-19	1.8395e-17	up	yes
MGG_16365	Putative uncharacterized protein [Source:UniProtKB/TrEMBL;Acc:G4MLS8]	0.406153	0.482828	0.299534	0.456318	0.934208	0.856029	0.529039	-0.918554	0.111389	0.232787	down	no
MGG_05024	N-carbamoyl-L-amino acid hydrolase [Source:UniProtKB/TrEMBL;Acc:G4N3V0]	5.86268	13.7419	12.675	6.30395	7.33038	7.04546	1.56092	0.6424	0.0940791	0.203588	up	no
MGG_00655	Peroxisomal biogenesis factor 2 [Source:UniProtKB/TrEMBL;Acc:G4NB15]	51.4906	28.0576	28.8196	60.7106	56.4192	54.7679	0.63042	-0.665614	0.0184003	0.0550519	down	no
MGG_00878	Putative uncharacterized protein [Source:UniProtKB/TrEMBL;Acc:G4NDR9]	72.0913	125.703	122.404	86.7876	83.7033	82.6196	1.26505	0.339199	0.296733	0.482304	up	no
MGG_06453	Putative uncharacterized protein [Source:UniProtKB/TrEMBL;Acc:G4N784]	59.7047	70.6022	72.8242	55.304	52.4266	55.6084	1.24362	0.314542	0.0771996	0.174657	up	no
MGG_14795	Putative uncharacterized protein [Source:UniProtKB/TrEMBL;Acc:G4MTH2]	8.16423	19.1063	16.5402	13.4423	13.8193	14.7978	1.04164	0.0588576	0.902572	0.948962	up	no
MGG_04872	Cysteinyl-tRNA synthetase [Source:UniProtKB/TrEMBL;Acc:G4N2P1]	6.2916	8.21064	10.8758	2.79391	2.57083	3.08638	3.00292	1.58637	6.51098e-11	1.72195e-09	up	yes
MGG_00969	Asparagine synthetase [Source:UniProtKB/TrEMBL;Acc:G4ND55]	37.2424	78.0142	76.6096	73.0303	78.356	76.1953	0.843066	-0.246283	0.231967	0.405573	down	no
MGG_04626	6,7-dimethyl-8-ribityllumazine synthase [Source:UniProtKB/Swiss-Prot;Acc:Q9UVT8]	27.2276	19.4848	19.9481	7.57066	6.97871	7.72862	2.99221	1.58121	1.61804e-10	3.99335e-09	up	yes
MGG_04607	Ornithine cyclodeaminase/mu-crystallin family protein [Source:UniProtKB/TrEMBL;Acc:G4MSW1]	0.93324	5.00221	3.07225	1.33921	0.580189	1.09169	2.99151	1.58087	0.012764	0.0408771	up	yes
MGG_08620	Peptide transporter PTR2-A [Source:UniProtKB/TrEMBL;Acc:G4ML09]	1.36695	1.26768	1.4886	1.27513	1.1816	0.757267	1.2829	0.359407	0.34939	0.539074	up	no
MGG_13578	Sulphydryl oxidase [Source:UniProtKB/TrEMBL;Acc:G4N8T5]	91.8693	124.883	129.671	39.693	36.8764	39.4028	2.98712	1.57876	9.84577e-19	6.9387e-17	up	yes
MGG_09513	Putative uncharacterized protein [Source:UniProtKB/TrEMBL;Acc:G4N1F1]	3.46505	3.07118	3.81384	4.16564	3.20329	3.44868	0.956779	-0.0637428	0.45104	0.634851	down	no
MGG_16418	Putative uncharacterized protein [Source:UniProtKB/TrEMBL;Acc:G4MN62]	0.935677	0.985602	0.969713	0.816158	0.583025	0.817886	1.30397	0.382911	0.357522	0.547153	up	no
MGG_12691	Putative uncharacterized protein [Source:UniProtKB/TrEMBL;Acc:G4NKD1]	0.381649	1.38909	0.963522	2.51699	2.03306	1.60116	0.444508	-1.16972	0.0238577	0.0680245	down	no
MGG_00208	Putative uncharacterized protein [Source:UniProtKB/TrEMBL;Acc:G4NDT7]	2.9133	3.3599	4.14176	1.72436	2.23005	2.58415	1.59285	0.671613	0.017459	0.052688	up	no
MGG_16461	Putative uncharacterized protein [Source:UniProtKB/TrEMBL;Acc:G4MPK5]	0.961629	0.281511	0.444788	0.833395	1.11771	0.565167	0.670804	-0.576037	0.251857	0.430062	down	no
MGG_20285	NA	NA	NA	NA	NA	NA	NA	NA	NA	NA	NA	NA	NA
MGG_07101	Mannan endo-1,6-alpha-mannosidase DCW1 [Source:UniProtKB/TrEMBL;Acc:G4MSR7]	196.608	273.75	294.564	88.1985	81.3957	87.1337	2.9795	1.57507	1.36082e-16	7.61058e-15	up	yes
MGG_03759	GPI transamidase component GPI16 [Source:UniProtKB/TrEMBL;Acc:G4NHQ2]	9.98673	17.9507	19.0779	12.2521	12.0003	12.3832	1.28332	0.359882	0.310062	0.498258	up	no
MGG_00572	Cytochrome P450 [Source:UniProtKB/TrEMBL;Acc:G4NBC7]	12.0573	18.3088	19.5052	11.4227	13.1624	11.4407	1.38432	0.46918	0.083807	0.185575	up	no
MGG_01302	Putative uncharacterized protein [Source:UniProtKB/TrEMBL;Acc:G4MY87]	3.42845	7.46712	8.98096	1.91632	2.54544	2.21392	2.97746	1.57408	4.87997e-05	0.0003684	up	yes
MGG_01824	Pro-apoptotic serine protease NMA111 [Source:UniProtKB/Swiss-Prot;Acc:A4RJH4]	20.3953	34.8852	34.8955	9.8636	10.8401	9.58298	2.97742	1.57406	3.62927e-10	8.38032e-09	up	yes
MGG_08594	Putative uncharacterized protein [Source:UniProtKB/TrEMBL;Acc:G4N681]	0.569771	0.438894	0.496888	0.608864	0.378663	0.379957	1.10097	0.13877	0.8545	0.928036	up	no
MGG_01238	Putative uncharacterized protein [Source:UniProtKB/TrEMBL;Acc:G4MXK4]	7.8727	10.2942	11.1197	3.0696	3.44227	3.32774	2.97641	1.57357	4.41508e-18	2.87854e-16	up	yes
MGG_09540	Tryptophanyl-tRNA synthetase [Source:UniProtKB/TrEMBL;Acc:G4N1C3]	6.02384	6.92231	8.08246	2.7462	1.96666	2.36039	2.97298	1.57191	4.59612e-13	1.72418e-11	up	yes
MGG_16099	Putative uncharacterized protein [Source:UniProtKB/TrEMBL;Acc:G4MQI9]	0.627064	1.16736	1.32495	1.582	1.10109	1.28366	0.786382	-0.346697	0.222731	0.393841	down	no
MGG_02801	Putative uncharacterized protein [Source:UniProtKB/TrEMBL;Acc:G5EH86]	3.97636	5.52551	7.7209	2.01823	1.7705	2.0085	2.97087	1.57088	7.60428e-08	1.11566e-06	up	yes
MGG_00338	Putative uncharacterized protein [Source:UniProtKB/TrEMBL;Acc:G4NCX0]	0.677863	0.607614	1.09784	0.827659	0.631162	0.513645	1.20829	0.272972	0.60901	0.763338	up	no
MGG_07541	Putative uncharacterized protein [Source:UniProtKB/TrEMBL;Acc:G4N231]	19.4201	26.8529	25.9976	9.51829	5.88112	8.92817	2.97073	1.57082	1.46823e-08	2.53911e-07	up	yes
MGG_07290	Putative uncharacterized protein [Source:UniProtKB/TrEMBL;Acc:G4MUX7]	0.970507	0.865848	0.955903	1.51079	1.30267	1.21592	0.692975	-0.529125	0.023218	0.066525	down	no
MGG_04539	Putative uncharacterized protein [Source:UniProtKB/TrEMBL;Acc:G4MST0]	22.5242	49.789	39.5205	23.2971	27.8576	27.0556	1.42991	0.515925	0.178938	0.335529	up	no
MGG_06452	Putative uncharacterized protein [Source:UniProtKB/TrEMBL;Acc:G4N785]	0.248009	0.293589	0.315493	0.094352	0.135416	0.059264	2.96538	1.56822	0.00780443	0.0274256	up	yes
MGG_09555	Double-strand break repair protein mus-23 [Source:UniProtKB/TrEMBL;Acc:G4N1A8]	2.68644	3.78939	4.10512	0.895789	1.24099	1.43332	2.96376	1.56743	1.08612e-07	1.54516e-06	up	yes
MGG_12006	Glucanase B [Source:UniProtKB/TrEMBL;Acc:G4NI25]	0.396781	0.328092	0.4407	0.405892	0.39967	0.355833	1.0036	0.00518064	0.816115	0.901611	up	no
MGG_09071	Aminobenzoyl-glutamate utilization protein B [Source:UniProtKB/TrEMBL;Acc:G4N5G6]	3.94666	3.1484	4.42267	1.55343	1.27663	1.05638	2.96357	1.56733	4.328e-09	8.40239e-08	up	yes
MGG_13019	Putative uncharacterized protein [Source:UniProtKB/TrEMBL;Acc:G4MKU2]	2.3298	1.10929	0.907373	1.34505	1.38816	1.42163	1.04612	0.0650503	0.988638	0.993445	up	no
MGG_14588	Mitochondrial chaperone bcs1 [Source:UniProtKB/TrEMBL;Acc:G4MM29]	0.041309	0.053239	0.039478	0	0	0	446.753	8.80333	0.0164618	0.0502887	up	no
MGG_05057	Mitochondrial distribution and morphology protein 10 [Source:UniProtKB/Swiss-Prot;Acc:A4QTI8]	3.92978	12.4865	12.3618	5.71131	6.1655	4.50234	1.75699	0.813105	0.0942787	0.203947	up	no
MGG_14793	Putative uncharacterized protein [Source:UniProtKB/TrEMBL;Acc:G4MTG1]	17.5363	2.69625	5.35639	10.4813	14.2584	11.4732	0.706625	-0.500984	0.389041	0.577575	down	no
MGG_15343	Putative uncharacterized protein [Source:UniProtKB/TrEMBL;Acc:G4N9S0]	0.587158	0.902953	1.20713	0.749922	0.630964	0.464134	1.46191	0.54785	0.312131	0.500526	up	no
MGG_15666	Putative uncharacterized protein [Source:UniProtKB/TrEMBL;Acc:G4MYJ8]	0	0	0	0.205266	0	0	0.00146152	-9.41832	0.393719	0.581985	down	no
MGG_15943		0.025932	0.015925	0	0.065062	0.122022	0	0.223734	-2.16015	0.519443	0.692136	down	no
MGG_16650	Putative uncharacterized protein [Source:UniProtKB/TrEMBL;Acc:G4N1P7]	1.19061	1.47686	1.22617	0.948268	1.00959	1.40547	1.15767	0.211229	0.817753	0.902839	up	no
MGG_04654	Putative uncharacterized protein [Source:UniProtKB/TrEMBL;Acc:G4MT93]	107.288	97.927	122.278	40.9229	31.2631	38.3425	2.96297	1.56705	6.73677e-17	3.94878e-15	up	yes
MGG_17360	Putative uncharacterized protein [Source:UniProtKB/TrEMBL;Acc:G4NE04]	6.89295	8.5919	6.21072	7.03013	5.91086	6.58261	1.11125	0.152181	0.79861	0.890567	up	no
MGG_17369		0	0	0.072545	0.03911	0	0	1.8549	0.891339	0.921056	0.96028	up	no
MGG_12007	Dihydroxy-acid dehydratase [Source:UniProtKB/TrEMBL;Acc:G4NI23]	0.439177	1.07405	1.02994	0.22139	0.378646	0.25879	2.96121	1.56619	0.00232994	0.00996723	up	yes
MGG_17518	Putative uncharacterized protein [Source:UniProtKB/TrEMBL;Acc:G4NDX4]	0	0.167002	0.13216	0.432158	0.136198	0	0.526364	-0.925868	0.606094	0.761729	down	no
MGG_17520	Putative uncharacterized protein [Source:UniProtKB/TrEMBL;Acc:G4NDY3]	5.52943	6.1995	5.42516	9.10923	9.33761	7.48074	0.661616	-0.595935	0.0229211	0.0658895	down	no
MGG_15576	DNA repair protein rhp51 [Source:UniProtKB/TrEMBL;Acc:G4MU73]	11.6592	13.7562	13.7595	10.5087	8.93003	9.23881	1.36605	0.45001	0.0163211	0.0499341	up	no
MGG_17667	NA	NA	NA	NA	NA	NA	NA	NA	NA	NA	NA	NA	NA
MGG_00444	Putative uncharacterized protein [Source:UniProtKB/TrEMBL;Acc:G4NC37]	591.925	388.817	333.952	636.201	683.089	670.232	0.660809	-0.597695	0.0194461	0.0576292	down	no
MGG_17863	Putative uncharacterized protein [Source:UniProtKB/TrEMBL;Acc:G4NK76]	1.44038	0.45641	1.0831	1.68565	1.17719	1.50344	0.682477	-0.551149	0.400367	0.588389	down	no
MGG_10653	Eukaryotic translation initiation factor 3 subunit F [Source:UniProtKB/Swiss-Prot;Acc:A4R0E5]	37.6575	56.1842	61.6202	18.1838	16.8263	17.595	2.95527	1.56329	9.12068e-13	3.23254e-11	up	yes
MGG_10357	Prolyl-tRNA synthetase [Source:UniProtKB/TrEMBL;Acc:G4NG70]	12.393	17.4497	19.7768	6.27411	5.85495	4.68923	2.95033	1.56088	4.01285e-11	1.09246e-09	up	yes
MGG_03683	Adenylate kinase; Adenylate kinase, variant [Source:UniProtKB/TrEMBL;Acc:G4N6R2]	23.0564	36.4837	33.9005	33.8388	37.3257	37.1464	0.862707	-0.213057	0.143062	0.282324	down	no
MGG_06860	Coatomer subunit beta [Source:UniProtKB/TrEMBL;Acc:G4MMJ2]	13.3497	22.3067	25.7917	7.28121	6.85508	6.74664	2.9425	1.55704	5.29132e-09	1.01116e-07	up	yes
MGG_02899	Proline-specific permease [Source:UniProtKB/TrEMBL;Acc:G5EHZ1]	25.0012	23.2226	35.8624	33.172	30.9062	31.3071	0.881542	-0.181898	0.157304	0.304372	down	no
MGG_15075	Putative uncharacterized protein [Source:UniProtKB/TrEMBL;Acc:G4MSM6]	26.6787	27.1063	28.7561	27.5998	26.1765	25.5562	1.04045	0.057201	0.815051	0.901406	up	no
MGG_17793	Putative uncharacterized protein [Source:UniProtKB/TrEMBL;Acc:G4NI12]	2.90935	3.53006	4.95613	1.45571	1.02641	1.39501	2.93917	1.55541	1.77946e-08	3.02582e-07	up	yes
MGG_04400	ATP-dependent RNA helicase eIF4A [Source:UniProtKB/Swiss-Prot;Acc:A4QVP2]	176.236	201.501	235.423	68.5564	71.4346	69.0027	2.93387	1.5528	2.21803e-27	3.46695e-25	up	yes
MGG_10031	Putative uncharacterized protein [Source:UniProtKB/TrEMBL;Acc:G4N9B3]	4.06239	15.6627	23.2898	4.67415	5.13267	4.8563	2.93354	1.55264	0.00560777	0.0209724	up	yes
MGG_16729	Putative uncharacterized protein [Source:UniProtKB/TrEMBL;Acc:G4N4J7]	7.346	24.7554	23.2438	6.33569	6.4462	6.0846	2.93352	1.55263	0.000492019	0.00265429	up	yes
MGG_04776	Putative uncharacterized protein [Source:UniProtKB/TrEMBL;Acc:G4MQT2]	2.9677	1.47357	0.999468	0.790258	0.495762	0.570524	2.93058	1.55118	0.0141027	0.0443621	up	yes
MGG_17731	Putative uncharacterized protein [Source:UniProtKB/TrEMBL;Acc:G4NHB2]	0.44359	0.674733	0.848545	0.840531	1.41824	1.32845	0.548299	-0.866966	0.0329384	0.0883186	down	no
MGG_16543	Putative uncharacterized protein [Source:UniProtKB/TrEMBL;Acc:G4ML41]	5.11657	8.18192	9.0023	3.10871	2.05494	2.45309	2.92786	1.54985	8.95791e-06	8.26758e-05	up	yes
MGG_09292	Cystathionine gamma-synthase [Source:UniProtKB/TrEMBL;Acc:G4MQP2]	8.23819	20.8223	23.3012	6.31625	5.2904	6.32236	2.9205	1.54622	9.05726e-05	0.000625644	up	yes
MGG_09904	Autophagy-related protein 22 [Source:UniProtKB/Swiss-Prot;Acc:Q51IZ9]	10.5856	12.0303	12.528	10.8274	11.0741	9.46645	1.12038	0.163986	0.56983	0.737199	up	no
MGG_01877	MFS transporter [Source:UniProtKB/TrEMBL;Acc:G4MWN6]	2.27996	2.22422	2.27931	0.866539	0.7932	0.664307	2.91883	1.54539	3.21655e-09	6.40787e-08	up	yes
MGG_06425	Anthranilate synthase component 2 [Source:UniProtKB/TrEMBL;Acc:G4N7G6]	1.95688	1.63877	1.98742	1.58452	1.80267	1.48486	1.14594	0.196529	0.580449	0.74415	up	no
MGG_08638	Ubiquitin C-terminal hydrolase [Source:UniProtKB/TrEMBL;Acc:G4ML29]	5.43145	5.72647	5.12154	3.40925	3.84359	4.09982	1.43398	0.520022	0.0130237	0.0415125	up	no
MGG_09254	20S-pre-rRNA D-site endonuclease NOB1 [Source:UniProtKB/TrEMBL;Acc:G4MQ79]	2.0782	2.78231	6.01912	1.0776	1.55818	1.0986	2.91337	1.54269	0.000734768	0.00374511	up	yes
MGG_08570	Tubulin folding cofactor B [Source:UniProtKB/TrEMBL;Acc:G4N650]	4.13887	4.95307	4.40608	2.91614	3.51675	2.89851	1.44652	0.532581	0.0228303	0.0657409	up	no
MGG_08584	Aconitate hydratase [Source:UniProtKB/TrEMBL;Acc:G4N667]	14.0006	37.8985	39.8401	10.6338	10.9327	9.98215	2.90786	1.53996	9.34473e-05	0.000641503	up	yes
MGG_01815	Spindle pole body component alp6 [Source:UniProtKB/TrEMBL;Acc:G4MW60]	7.10441	8.10701	9.03758	3.08951	2.55057	2.71762	2.9014	1.53675	1.25412e-19	9.86463e-18	up	yes
MGG_11289	Putative uncharacterized protein [Source:UniProtKB/TrEMBL;Acc:G4MW41]	0.662666	0.427633	0.65766	0.224004	0.272837	0.106389	2.89767	1.53489	0.00134899	0.00628944	up	yes
MGG_04092	Glycosyl transferase [Source:UniProtKB/TrEMBL;Acc:G4NGL9]	16.5601	31.6008	30.8289	9.03235	9.28247	8.97055	2.89495	1.53354	7.59463e-08	1.11559e-06	up	yes
MGG_06996	Putative uncharacterized protein [Source:UniProtKB/TrEMBL;Acc:G4MNY2]	8.34835	8.15803	9.63279	6.12882	5.51026	6.75418	1.42113	0.507036	0.0181348	0.0544044	up	no
MGG_10232	NA	NA	NA	NA	NA	NA	NA	NA	NA	NA	NA	NA	NA
MGG_12646	Nuclease domain-containing protein 1 [Source:UniProtKB/TrEMBL;Acc:G5EHM8]	3.45868	4.61857	6.84142	1.85845	1.53449	1.76385	2.89301	1.53257	1.31187e-07	1.83002e-06	up	yes
MGG_10580	Putative uncharacterized protein [Source:UniProtKB/TrEMBL;Acc:G5EHM1]	11.248	2.42968	2.66106	1.94426	1.58668	2.12424	2.88917	1.53066	0.0135111	0.0428196	up	yes
MGG_04468	Putative uncharacterized protein [Source:UniProtKB/TrEMBL;Acc:G4MKJ8]	4.49172	3.56794	4.9961	3.98023	3.8876	3.40717	1.15794	0.21156	0.513282	0.686177	up	no
MGG_03829	Putative uncharacterized protein [Source:UniProtKB/TrEMBL;Acc:G4NHI6]	0.363319	1.17176	2.42269	0.613968	1.30856	2.20857	0.958042	-0.061839	0.784796	0.880485	down	no
MGG_06999	Putative uncharacterized protein [Source:UniProtKB/TrEMBL;Acc:G4MNY6]	12.7748	15.1096	16.0252	4.84162	5.00959	5.36681	2.88537	1.52875	1.24754e-21	1.16107e-19	up	yes
MGG_06503	Putative uncharacterized protein [Source:UniProtKB/TrEMBL;Acc:G4N6X3]	35.2921	48.7674	48.1064	38.8466	44.029	38.3433	1.09031	0.124736	0.84255	0.919227	up	no
MGG_09184	Long-chain base protein 3 [Source:UniProtKB/TrEMBL;Acc:G4MPD0]	13.0075	18.891	20.9417	14.2652	14.4521	12.0755	1.29533	0.373319	0.180339	0.337326	up	no
MGG_03270	Putative uncharacterized protein [Source:UniProtKB/TrEMBL;Acc:G4N9I5]	4.39168	4.40086	7.36432	1.99799	2.09384	1.5078	2.88534	1.52874	8.64566e-08	1.25336e-06	up	yes
MGG_16840	Putative uncharacterized protein [Source:UniProtKB/TrEMBL;Acc:G4N3U4]	31.3627	2.70485	3.45565	13.3402	13.3778	14.195	0.917146	-0.124777	0.889241	0.940968	down	no
MGG_01177	Putative uncharacterized protein [Source:UniProtKB/TrEMBL;Acc:G4MWK6]	2.74355	4.79863	4.64446	1.41709	1.5898	1.22696	2.87838	1.52526	4.43003e-06	4.46741e-05	up	yes
MGG_09539	Peptide chain release factor 1 [Source:UniProtKB/TrEMBL;Acc:G4N1C4]	11.422	14.6245	15.246	12.9702	12.4811	10.3451	1.15354	0.206069	0.510329	0.683203	up	no
MGG_03437	Putative uncharacterized protein [Source:UniProtKB/TrEMBL;Acc:G4N8C9]	0.116444	0.093121	0.323006	0.249845	0.126347	0.433522	0.657727	-0.604439	0.338815	0.52824	down	no
MGG_09096	Putative uncharacterized protein [Source:UniProtKB/TrEMBL;Acc:G4MZV1]	45.3459	66.6234	64.0077	20.2583	20.3539	20.5477	2.87733	1.52473	2.91689e-15	1.43979e-13	up	yes
MGG_09830	AAA family ATPase [Source:UniProtKB/TrEMBL;Acc:G4NII3]	20.7641	22.4044	23.6914	25.5283	24.7981	24.883	0.888984	-0.169771	0.0138471	0.0437063	down	no
MGG_02935	Putative uncharacterized protein [Source:UniProtKB/TrEMBL;Acc:G4NLI0]	33.2432	40.6082	71.6582	16.381	18.352	15.864	2.87585	1.52399	7.22225e-07	8.82302e-06	up	yes
MGG_13116	Putative uncharacterized protein [Source:UniProtKB/TrEMBL;Acc:G4MMQ4]	1.53418	2.42788	1.46791	1.23142	0.478333	0.919755	2.06501	1.04615	0.0323799	0.0870126	up	no
MGG_05724	Putative uncharacterized protein [Source:UniProtKB/TrEMBL;Acc:G4MPH6]	5.21747	5.65927	5.43304	3.95183	4.42852	4.46219	1.26998	0.344806	0.0898706	0.196011	up	no
MGG_08325	Putative uncharacterized protein [Source:UniProtKB/TrEMBL;Acc:G4MWS8]	9.37827	14.1067	22.0167	6.42465	4.47473	4.94365	2.87203	1.52207	8.1228e-06	7.58875e-05	up	yes
MGG_05170	54S ribosomal protein L17 [Source:UniProtKB/TrEMBL;Acc:G4N4T6]	59.5538	79.2059	76.0746	58.4369	56.3473	54.5888	1.26841	0.34302	0.0967146	0.208403	up	no
MGG_08173	NADP-dependent malic enzyme [Source:UniProtKB/TrEMBL;Acc:G4MZ65]	68.8732	116.338	107.667	118.67	125.274	117.978	0.80923	-0.305379	0.0715534	0.164228	down	no
MGG_20194	NA	NA	NA	NA	NA	NA	NA	NA	NA	NA	NA	NA	NA
MGG_01589	Putative uncharacterized protein [Source:UniProtKB/TrEMBL;Acc:G4MTW7]	323.391	171.901	162.782	315.956	318.85	307.385	0.698451	-0.51777	0.0785706	0.176838	down	no
MGG_06260	Putative uncharacterized protein [Source:UniProtKB/TrEMBL;Acc:G4N8G5]	0.310801	0.115675	0.624878	0.015421	0	0.139048	6.80625	2.76686	0.0334222	0.0893409	up	no
MGG_15225	Putative uncharacterized protein [Source:UniProtKB/TrEMBL;Acc:G4N0G0]	0.708718	1.48534	1.26158	2.89531	2.09369	1.80331	0.508756	-0.974954	0.0184816	0.0552273	down	no
MGG_08171	Methylenetetrahydrofolate reductase 2 [Source:UniProtKB/TrEMBL;Acc:G4MZ63]	5.21413	9.6639	11.2745	3.07683	2.93152	3.09825	2.87182	1.52197	7.40668e-07	9.03023e-06	up	yes
MGG_01370	Vacuolar protein sorting-associated protein 70 [Source:UniProtKB/TrEMBL;Acc:G4MZ32]	6.59622	3.23316	3.50112	4.20159	3.6093	4.05865	1.12308	0.167466	0.770022	0.870491	up	no
MGG_17796	Putative uncharacterized protein [Source:UniProtKB/TrEMBL;Acc:G4NI19]	0.275455	0.173802	0.374694	0.399658	0.139605	0.234278	1.06517	0.0910808	0.996856	0.998235	up	no
MGG_01479	Putative uncharacterized protein [Source:UniProtKB/TrEMBL;Acc:G4MSX5]	2.74925	3.12296	3.08917	0.921963	0.89438	1.30959	2.86678	1.51943	4.61905e-07	5.83711e-06	up	yes
MGG_03661	Phosphoserine phosphatase [Source:UniProtKB/TrEMBL;Acc:G4N6U0]	21.6791	31.8379	31.9559	9.34174	10.4715	10.0064	2.86632	1.5192	2.07402e-13	8.18332e-12	up	yes
MGG_09017	Rieske domain-containing protein [Source:UniProtKB/TrEMBL;Acc:G5EHY6]	11.8263	5.72534	10.1727	15.809	9.7207	6.70184	0.860163	-0.217318	0.466252	0.648772	down	no
MGG_06154	Ras-like protein [Source:UniProtKB/TrEMBL;Acc:G4MZY8]	91.6254	89.1354	103.598	77.9878	71.5968	73.5723	1.27426	0.349654	0.0273356	0.0760557	up	no
MGG_03489	Putative uncharacterized protein [Source:UniProtKB/TrEMBL;Acc:G4N813]	0.578322	1.48044	1.93382	0.879119	0.190456	0.333692	2.84521	1.50853	0.0879518	0.192653	up	no
MGG_05353	Putative uncharacterized protein [Source:UniProtKB/TrEMBL;Acc:G4MKU6]	0.029327	0	0	0	0	0	97.7567	6.61112	0.502715	0.677398	up	no
MGG_05819	Putative uncharacterized protein [Source:UniProtKB/TrEMBL;Acc:G4N3G1]	0	0	0.129825	0	0	0	432.75	8.75739	0.424584	0.610937	up	no
MGG_00744	Putative uncharacterized protein [Source:UniProtKB/TrEMBL;Acc:G4NEP1]	1.29253	1.4775	3.87855	0.633014	0.716712	0.972805	2.86264	1.51735	0.00167976	0.00756265	up	yes
MGG_04036	Methyltransferase domain-containing protein [Source:UniProtKB/TrEMBL;Acc:G4NGT0]	3.04223	2.4093	3.60248	0.786418	0.945106	1.43287	2.86121	1.51663	7.79326e-05	0.000551133	up	yes
MGG_09326	Putative uncharacterized protein [Source:UniProtKB/TrEMBL;Acc:G4NI76]	0.474609	0.581903	0.333939	0.773063	0.615117	0.656081	0.680173	-0.556026	0.178307	0.335065	down	no
MGG_09569	Putative uncharacterized protein [Source:UniProtKB/TrEMBL;Acc:G4N0Y4]	20.4213	11.5423	8.62579	19.2281	14.5435	15.609	0.821971	-0.28284	0.381171	0.569963	down	no
MGG_10692	Putative uncharacterized protein [Source:UniProtKB/TrEMBL;Acc:G4N9Q9]	3.08801	0.967047	1.32606	1.20313	1.04002	1.32075	1.5099	0.594449	0.275232	0.457218	up	no
MGG_14574	Putative uncharacterized protein [Source:UniProtKB/TrEMBL;Acc:G4MQY5]	152.623	130.406	143.393	50.3871	48.751	50.1677	2.85603	1.51401	4.65573e-22	4.61485e-20	up	yes
MGG_16407		0.078317	0.019032	0	0.191553	0.149501	0.090788	0.225427	-2.14927	0.290195	0.474397	down	no
MGG_16736	Putative uncharacterized protein [Source:UniProtKB/TrEMBL;Acc:G4N4N7]	0	3.72098	0	0	7.11673	6.59904	0.271292	-1.88208	0.598012	0.755462	down	no
MGG_17969	Putative uncharacterized protein [Source:UniProtKB/TrEMBL;Acc:G5EH11]	0.133468	0	0	0	0	0	444.893	8.79732	0.574106	0.739802	up	no
MGG_02956	Putative uncharacterized protein [Source:UniProtKB/TrEMBL;Acc:G4NLC3]	0.733397	2.32573	3.16591	0.875426	0.493508	0.811245	2.85529	1.51364	0.00870185	0.0299359	up	yes
MGG_05328	Peroxin 8 [Source:UniProtKB/TrEMBL;Acc:G4N050]	47.1301	28.32	27.9761	48.384	50.6736	49.6485	0.695508	-0.523861	0.037722	0.0984184	down	no
MGG_04683	15-hydroxyprostaglandin dehydrogenase [Source:UniProtKB/TrEMBL;Acc:G4MRB2]	52.7761	37.4897	47.577	17.2433	14.9252	16.1214	2.85449	1.51323	2.6352e-12	8.65994e-11	up	yes
MGG_03857	T-complex protein 1 subunit zeta [Source:UniProtKB/TrEMBL;Acc:G4NHF7]	9.44184	19.4833	23.3792	5.82695	6.95555	5.5642	2.85089	1.51141	1.74428e-05	0.000148508	up	yes
MGG_01378	Putative uncharacterized protein [Source:UniProtKB/TrEMBL;Acc:G4MZ41]	15.4829	16.6277	22.3754	13.6274	13.5652	13.9639	1.32388	0.404767	0.0619708	0.146452	up	no
MGG_06100	VPS15 protein kinase [Source:UniProtKB/TrEMBL;Acc:G4N5A1]	3.60151	1.38901	1.88821	1.47355	1.13548	1.08377	1.86274	0.897425	0.0400136	0.103313	up	no
MGG_07617	Putative uncharacterized protein [Source:UniProtKB/TrEMBL;Acc:G4N2M3]	0.130683	0.221935	0.248664	0.199736	0.31295	0.205943	0.836707	-0.257205	0.559373	0.728409	down	no
MGG_03006	Putative uncharacterized protein [Source:UniProtKB/TrEMBL;Acc:G5EHG1]	22.6688	38.2066	35.4824	47.1334	43.8361	37.9221	0.747588	-0.419684	0.0279145	0.0772784	down	no
MGG_03662	Phosphoadenosine phosphosulfate reductase [Source:UniProtKB/TrEMBL;Acc:G4N6T9]	12.2654	6.41195	10.9471	2.99902	3.73423	3.66783	2.84821	1.51006	2.2739e-06	2.45774e-05	up	yes
MGG_01248	Ran GTPase-activating protein 1 [Source:UniProtKB/TrEMBL;Acc:G4MXL7]	9.85654	18.0997	22.76	5.3785	6.28135	6.15641	2.84663	1.50925	3.50369e-06	3.64169e-05	up	yes
MGG_03248	Putative uncharacterized protein [Source:UniProtKB/TrEMBL;Acc:G4N9V5]	15.0153	8.15353	10.0182	7.76875	7.55231	7.85434	1.43199	0.518026	0.120873	0.24906	up	no
MGG_00227	Putative uncharacterized protein [Source:UniProtKB/TrEMBL;Acc:G4NDK9]	4.84324	26.294	33.8558	9.09347	7.60638	6.14308	2.84521	1.50854	0.0143834	0.0450918	up	yes
MGG_08101	CCR4-NOT transcription complex [Source:UniProtKB/TrEMBL;Acc:G4MYB4]	18.0865	22.565	22.6218	18.2545	17.0401	18.1899	1.18302	0.242473	0.273173	0.455176	up	no
MGG_00913	Putative uncharacterized protein [Source:UniProtKB/TrEMBL;Acc:G4NDH5]	27.3371	15.2459	13.4955	14.7609	13.9968	15.7465	1.26007	0.333506	0.421082	0.607634	up	no
MGG_00299	Putative uncharacterized protein [Source:UniProtKB/TrEMBL;Acc:G4ND18]	85.8156	166.004	145.609	47.2057	48.196	44.358	2.84366	1.50775	4.02835e-08	6.29662e-07	up	yes
MGG_01220	Putative uncharacterized protein [Source:UniProtKB/TrEMBL;Acc:G4MXI1]	2.06673	1.51294	1.55	1.06184	1.56696	1.22365	1.33153	0.413089	0.250063	0.427932	up	no
MGG_01183	Pescadillo homolog [Source:UniProtKB/Swiss-Prot;Acc:A4RLI4]	25.337	33.0566	41.0668	10.7886	12.4107	11.7935	2.84231	1.50706	1.73952e-12	5.82642e-11	up	yes
MGG_07336	Putative uncharacterized protein [Source:UniProtKB/TrEMBL;Acc:G4MVE0]	31.0238	13.3846	18.4705	28.8594	29.728	34.6117	0.674673	-0.56774	0.0711603	0.163511	down	no
MGG_02757	AGC/NDR protein kinase [Source:UniProtKB/TrEMBL;Acc:G4NJ37]	2.67815	3.84503	5.63646	1.33592	1.63837	1.31299	2.83622	1.50397	1.45552e-06	1.66158e-05	up	yes
MGG_06033	Putative uncharacterized protein [Source:UniProtKB/TrEMBL;Acc:G4N4W3]	72.1766	111.468	127.682	35.9511	37.797	36.2027	2.83151	1.50157	2.03017e-10	4.95037e-09	up	yes
MGG_00350	Putative uncharacterized protein [Source:UniProtKB/TrEMBL;Acc:G4NCQ5]	3.2239	5.37903	5.27777	1.57543	1.71121	1.61873	2.82969	1.50065	2.03897e-07	2.74081e-06	up	yes
MGG_05702	Methyltransferase [Source:UniProtKB/TrEMBL;Acc:G4MP40]	38.8097	35.7038	30.5533	35.4748	23.7199	27.1581	1.21671	0.282991	0.383925	0.572506	up	no
MGG_00332	Putative uncharacterized protein [Source:UniProtKB/TrEMBL;Acc:G4NCX9]	7.42537	6.42645	9.05886	11.0054	11.6031	10.4755	0.692502	-0.530111	0.000310456	0.00178541	down	no
MGG_06273	Putative uncharacterized protein [Source:UniProtKB/TrEMBL;Acc:G4N8F0]	58.0769	82.4357	81.5868	70.8422	75.9384	76.7814	0.993457	-0.00947027	0.570429	0.737609	down	no
MGG_01447	Putative uncharacterized protein [Source:UniProtKB/TrEMBL;Acc:G4MSH7]	3.03404	5.88516	7.49846	3.2499	3.59697	3.05993	1.65721	0.728758	0.048388	0.120693	up	no
MGG_16894	Putative uncharacterized protein [Source:UniProtKB/TrEMBL;Acc:G4N5D2]	3.54342	1.92183	1.94758	1.52564	1.86696	1.60181	1.48423	0.569713	0.162209	0.311736	up	no
MGG_03147	Glycerol-3-phosphate dehydrogenase [Source:UniProtKB/TrEMBL;Acc:G4NAT8]	36.9927	48.0907	49.3334	40.1352	39.7148	40.3598	1.11818	0.161159	0.631011	0.779383	up	no
MGG_11176	Putative uncharacterized protein [Source:UniProtKB/TrEMBL;Acc:G4MUB4]	3.24963	3.03528	2.1837	1.71273	1.76622	1.82202	1.59756	0.675866	0.0283832	0.0783087	up	no
MGG_02532	Endoglucanase 1 [Source:UniProtKB/TrEMBL;Acc:G4NK46]	0.534981	0.752591	0.74469	0.180394	0.284754	0.253078	2.82956	1.50058	0.00156955	0.00713761	up	yes
MGG_03725	COP9 signalosome complex subunit 7a [Source:UniProtKB/TrEMBL;Acc:G4N6G6]	9.92347	11.6038	13.4512	3.50633	4.88987	3.97431	2.82756	1.49956	1.7231e-11	5.06217e-10	up	yes
MGG_08581	Putative uncharacterized protein [Source:UniProtKB/TrEMBL;Acc:G4N664]	1.09643	1.08968	1.5031	0.411558	0.604421	0.28889	2.82726	1.49941	0.000137601	0.000898568	up	yes
MGG_08812	Putative uncharacterized protein [Source:UniProtKB/TrEMBL;Acc:G4NFI5]	3.73685	2.60448	2.76958	1.50694	0.620234	1.10214	2.82131	1.49637	0.00111915	0.00538534	up	yes
MGG_07782	Catabolic 3-dehydroquinase [Source:UniProtKB/Swiss-Prot;Acc:A4QYU7]	3.30163	2.01938	2.20172	1.15753	0.809479	0.7004	2.82024	1.49582	0.000501617	0.0026989	up	yes
MGG_01247	Chitinase 1 [Source:UniProtKB/TrEMBL;Acc:G4MXL6]	3.95129	1.17452	1.30512	0.842694	0.749404	0.688879	2.81937	1.49537	0.0103976	0.0345888	up	yes
MGG_03310	T-complex protein 1 subunit eta [Source:UniProtKB/TrEMBL;Acc:G4N987]	13.3581	23.7948	26.233	7.82784	8.04645	6.60803	2.81937	1.49537	2.19201e-07	2.93681e-06	up	yes
MGG_08691	30S ribosomal protein S12 [Source:UniProtKB/TrEMBL;Acc:G4NFW6]	96.1124	114.951	108.699	117.061	110.018	111.94	0.943199	-0.0843664	0.189586	0.349525	down	no
MGG_00141	Leptomycin B resistance protein pmd1 [Source:UniProtKB/TrEMBL;Acc:G4NE77]	398.431	100.299	109.696	440.8	458.553	446.061	0.452223	-1.14489	0.0250899	0.0708094	down	no
MGG_09895	Putative uncharacterized protein [Source:UniProtKB/TrEMBL;Acc:G4MR45]	5.49359	12.6778	10.8452	6.18919	7.06535	7.06948	1.4277	0.513694	0.190768	0.350949	up	no
MGG_07524	Putative uncharacterized protein [Source:UniProtKB/TrEMBL;Acc:G4N1Q8]	12.5871	21.0599	24.5967	7.93025	6.46522	6.271	2.81827	1.49481	2.102e-07	2.82242e-06	up	yes
MGG_11534	Putative uncharacterized protein [Source:UniProtKB/TrEMBL;Acc:G4NB40]	117.64	177.015	174.679	129.693	133.543	129.736	1.19432	0.256185	0.386699	0.575517	up	no
MGG_14609	Putative uncharacterized protein [Source:UniProtKB/TrEMBL;Acc:G4MMW0]	10.5296	4.00924	5.69109	7.75008	8.1709	7.79781	0.852907	-0.229539	0.453491	0.637198	down	no
MGG_01109	Nuclear cap-binding protein [Source:UniProtKB/TrEMBL;Acc:G4NC92]	8.34532	8.59919	7.12664	8.50646	7.16876	9.64697	0.950595	-0.073097	0.507364	0.681089	down	no
MGG_07462	Dihydrodipicolinate synthase [Source:UniProtKB/TrEMBL;Acc:G4N180]	22.0169	11.9417	10.4582	22.4565	15.9731	20.9492	0.748023	-0.418845	0.181581	0.339012	down	no
MGG_02780	Putative uncharacterized protein [Source:UniProtKB/TrEMBL;Acc:G4NIZ9]	4.41554	2.82353	3.8456	4.62477	3.90282	3.62146	0.91239	-0.132278	0.404264	0.591975	down	no
MGG_00532	Putative uncharacterized protein [Source:UniProtKB/TrEMBL;Acc:G4NBI3]	37.7185	8.07405	7.87223	29.6278	30.5283	28.8116	0.603194	-0.729305	0.197543	0.3599	down	no
MGG_15354	Putative uncharacterized protein [Source:UniProtKB/TrEMBL;Acc:G4NAP8]	0.071314	0.11304	0.104305	0.080811	0.286045	0.746985	0.259156	-1.94811	0.0229516	0.0659302	down	no
MGG_04160	Vacuolar membrane-associated protein IML1 [Source:UniProtKB/TrEMBL;Acc:G4NIP7]	3.54854	3.98263	4.93607	1.41096	1.34384	1.67526	2.81424	1.49274	2.04632e-13	8.10023e-12	up	yes
MGG_01601	Putative uncharacterized protein [Source:UniProtKB/TrEMBL;Acc:G4MTY2]	10.8573	24.5017	23.3715	16.0686	17.656	17.0468	1.15676	0.210094	0.719845	0.841372	up	no
MGG_01120	Putative uncharacterized protein [Source:UniProtKB/TrEMBL;Acc:G4NC81]	3.6843	4.05971	3.70224	4.43066	5.14635	4.57529	0.808791	-0.306161	0.0185948	0.0554839	down	no
MGG_16126	Putative uncharacterized protein [Source:UniProtKB/TrEMBL;Acc:G4MRH1]	59.3475	86.9405	84.6311	53.9163	57.0107	53.7768	1.40203	0.487513	0.0305639	0.0830292	up	no
MGG_04702	Probable endonuclease LCL3 [Source:UniProtKB/Swiss-Prot;Acc:A4RMK0]	9.17966	15.5553	16.0873	13.3302	13.8909	12.2897	1.03319	0.0471108	0.843864	0.920367	up	no
MGG_14552	Endonuclease/exonuclease/phosphatase [Source:UniProtKB/TrEMBL;Acc:G4MPU1]	3.68707	1.15628	1.37094	3.38931	1.29939	2.65887	0.845761	-0.241679	0.615369	0.767449	down	no
MGG_04720	Putative uncharacterized protein [Source:UniProtKB/TrEMBL;Acc:G4MQX2]	6.31491	8.7513	7.6043	8.24554	6.75051	7.08042	1.02691	0.0383081	0.803057	0.89349	up	no
MGG_02974	Mitochondrial carrier protein RIM2 [Source:UniProtKB/TrEMBL;Acc:G5EHD5]	15.2453	9.011	10.5726	13.2323	14.6384	14.4928	0.822144	-0.282537	0.188215	0.347737	down	no
MGG_09765	Putative uncharacterized protein [Source:UniProtKB/TrEMBL;Acc:G4NA19]	9.19718	24.9377	23.6609	7.45507	6.39535	6.70194	2.81212	1.49166	0.000157259	0.00100068	up	yes
MGG_16462	Cytochrome c1 [Source:UniProtKB/TrEMBL;Acc:G4MPK6]	307.337	536.827	520.008	398.958	399.684	379.753	1.15765	0.211203	0.616578	0.76825	up	no
MGG_15104	Putative uncharacterized protein [Source:UniProtKB/TrEMBL;Acc:G4MWS9]	1.32103	0.530215	0.63599	0.731985	1.33348	0.907195	0.836705	-0.25721	0.541822	0.713111	down	no
MGG_07480	Tetratricopeptide repeat domain-containing protein [Source:UniProtKB/TrEMBL;Acc:G4N1A1]	13.6765	22.3783	20.3985	18.7881	23.425	22.1979	0.876454	-0.190249	0.224594	0.396101	down	no
MGG_07242	Putative uncharacterized protein [Source:UniProtKB/TrEMBL;Acc:G4MUG3]	4.17384	1.08318	1.82029	4.02555	3.79588	4.13903	0.591726	-0.756999	0.095888	0.206878	down	no
MGG_15704	Putative uncharacterized protein [Source:UniProtKB/TrEMBL;Acc:G4MSJ6]	4.41633	0.749368	0.829237	0.644335	1.26491	0.87762	2.15114	1.1051	0.127324	0.25855	up	no
MGG_00540	Putative uncharacterized protein [Source:UniProtKB/TrEMBL;Acc:G4NBH0]	4.98349	6.92562	8.86988	2.33685	2.51852	2.54145	2.80918	1.49015	4.57973e-09	8.86287e-08	up	yes
MGG_15236	Putative uncharacterized protein [Source:UniProtKB/TrEMBL;Acc:G4N491]	0.842267	1.17893	0.995966	0.843736	1.07253	1.66196	0.8432	-0.246053	0.472795	0.654589	down	no
MGG_14676	Putative uncharacterized protein [Source:UniProtKB/TrEMBL;Acc:G4NBR0]	4.35245	4.38363	5.88333	4.71552	5.5405	4.52886	0.988809	-0.0162358	0.567421	0.73522	down	no
MGG_15298	Putative uncharacterized protein [Source:UniProtKB/TrEMBL;Acc:G4MS88]	5.2434	3.0312	2.59785	3.34307	3.10755	2.68253	1.19044	0.25149	0.607204	0.762571	up	no
MGG_14324	Putative uncharacterized protein [Source:UniProtKB/TrEMBL;Acc:G4MXX6]	0.490185	0.544152	0.389344	0.09378	0.177204	0.236418	2.80582	1.48842	0.00311203	0.0128009	up	yes
MGG_10792	Putative uncharacterized protein [Source:UniProtKB/TrEMBL;Acc:G4NBV2]	9.37877	4.41513	4.93065	2.78207	4.95254	4.13889	1.577	0.657186	0.146729	0.288583	up	no
MGG_12817	Fluconazole resistance protein 1 [Source:UniProtKB/TrEMBL;Acc:G4N6W2]	5.3716	1.57843	1.9098	5.48613	6.05441	6.09604	0.502355	-0.99322	0.0332641	0.0890157	down	no
MGG_17953	Putative uncharacterized protein [Source:UniProtKB/TrEMBL;Acc:G4NLU7]	30.5069	25.2638	28.6605	30.4173	30.0229	27.2809	0.962496	-0.0551471	0.395043	0.583024	down	no
MGG_04943	CMGC/MAPK protein kinase [Source:UniProtKB/TrEMBL;Acc:G4N374]	24.8856	41.5225	45.7885	13.8448	13.1351	13.0082	2.80575	1.48839	6.50837e-09	1.22454e-07	up	yes
MGG_06375	Histone acetyltransferase type B catalytic subunit [Source:UniProtKB/TrEMBL;Acc:G4N7S6]	6.22002	4.74616	7.10238	4.28938	4.62442	3.93722	1.406	0.491598	0.058784	0.140501	up	no
MGG_11726	Putative uncharacterized protein [Source:UniProtKB/TrEMBL;Acc:G4MR42]	6.40819	10.9025	12.1692	3.50921	3.3596	3.64102	2.80498	1.48799	5.41959e-08	8.2286e-07	up	yes
MGG_17823	Cyanide hydratase [Source:UniProtKB/TrEMBL;Acc:G4NIA2]	0.840699	1.22529	1.21	0.733409	0.946123	0.8814	1.27922	0.355263	0.36699	0.556442	up	no
MGG_06124	Activating signal cointegrator 1 complex subunit 3 [Source:UniProtKB/TrEMBL;Acc:G4N5J1]	4.64102	5.26206	6.47925	1.94328	2.10017	1.80218	2.80249	1.48671	7.38264e-17	4.26584e-15	up	yes
MGG_17994	Putative uncharacterized protein [Source:UniProtKB/TrEMBL;Acc:G5EHT2]	0.216261	0	0.090368	0.213094	0.49962	0	0.430227	-1.21683	0.598306	0.755644	down	no
MGG_03586	Putative uncharacterized protein [Source:UniProtKB/TrEMBL;Acc:G4N7E5]	5.86299	5.37033	5.51498	5.56496	6.32382	5.61331	0.956932	-0.0635121	0.378662	0.567504	down	no
MGG_16712	Putative uncharacterized protein [Source:UniProtKB/TrEMBL;Acc:G4N400]	0.41457	0.468983	0.489813	0.567062	0.3218	0.780548	0.822665	-0.281622	0.488771	0.667876	down	no
MGG_04723	Putative uncharacterized protein [Source:UniProtKB/TrEMBL;Acc:G4MTP8]	0.936744	0.762302	0.843244	0.55339	1.67463	1.24325	0.732381	-0.449334	0.346968	0.536559	down	no
MGG_09500	Putative uncharacterized protein [Source:UniProtKB/TrEMBL;Acc:G4N1S2]	0.757397	1.34119	0.803807	1.12236	1.32403	0.761012	0.904906	-0.144159	0.707182	0.8332	down	no
MGG_07517	Putative uncharacterized protein [Source:UniProtKB/TrEMBL;Acc:G4N1Q1]	103.622	222.692	210.904	60.8925	63.935	66.9309	2.80154	1.48622	2.20117e-06	2.38549e-05	up	yes
MGG_00874	Putative uncharacterized protein [Source:UniProtKB/TrEMBL;Acc:G4NDS4]	2.04199	1.63953	1.36713	0.565426	0.491588	0.745831	2.80038	1.48562	0.00130115	0.00610611	up	yes
MGG_14779	Putative uncharacterized protein [Source:UniProtKB/TrEMBL;Acc:G4MZJ6]	0.199101	0.315334	0.283187	0.451893	1.50609	0.053027	0.396627	-1.33414	0.199642	0.362494	down	no
MGG_14882	Epoxide hydrolase 1 [Source:UniProtKB/TrEMBL;Acc:G4N8U4]	19.6402	8.13428	8.77432	10.4882	10.5171	9.76044	1.18797	0.248501	0.635952	0.782831	up	no
MGG_15674	Putative uncharacterized protein [Source:UniProtKB/TrEMBL;Acc:G4MYP0]	0.950764	4.57093	3.48128	3.2574	1.63655	1.87001	1.33102	0.412533	0.638859	0.785415	up	no
MGG_02559	MOSC domain-containing protein [Source:UniProtKB/TrEMBL;Acc:G5EH16]	1.14996	1.2657	1.42292	0.43785	0.637416	0.29658	2.79812	1.48446	0.000202448	0.00123031	up	yes
MGG_15691	Putative uncharacterized protein [Source:UniProtKB/TrEMBL;Acc:G4MZH6]	0	0	0.147786	0	0	0	492.62	8.94433	0.627964	0.777241	up	no
MGG_16826	Putative uncharacterized protein [Source:UniProtKB/TrEMBL;Acc:G4N342]	0.92817	0.115634	0.349835	0.978795	0.607704	0.959094	0.547471	-0.869145	0.197619	0.359957	down	no
MGG_20154	NA	NA	NA	NA	NA	NA	NA	NA	NA	NA	NA	NA	NA
MGG_20269	NA	NA	NA	NA	NA	NA	NA	NA	NA	NA	NA	NA	NA
MGG_20336	NA	NA	NA	NA	NA	NA	NA	NA	NA	NA	NA	NA	NA
MGG_01506	6-phosphogluconate dehydrogenase [Source:UniProtKB/TrEMBL;Acc:G4MT11]	33.0729	11.1245	9.89129	5.91375	6.77471	6.65938	2.79559	1.48315	0.00359255	0.0144678	up	yes
MGG_11412	Tubulin alpha chain [Source:UniProtKB/TrEMBL;Acc:G4MYY2]	57.1714	150.726	164.61	42.254	46.0056	44.9977	2.7954	1.48305	0.000153361	0.00097843	up	yes
MGG_15583	Putative uncharacterized protein [Source:UniProtKB/TrEMBL;Acc:G4MU92]	1.83332	2.41978	3.84107	2.65595	3.19079	1.91755	1.04249	0.060031	0.904057	0.949949	up	no
MGG_17595	Putative uncharacterized protein [Source:UniProtKB/TrEMBL;Acc:G4NG27]	11.5336	76.4057	55.4163	35.1169	34.4773	33.6685	1.38826	0.473279	0.498834	0.676176	up	no
MGG_11871	Allantoicase [Source:UniProtKB/TrEMBL;Acc:G4ML65]	41.1603	68.6771	61.7871	79.8219	78.3062	66.4637	0.764162	-0.388049	0.03365	0.0898119	down	no
MGG_15645	Putative uncharacterized protein [Source:UniProtKB/TrEMBL;Acc:G4MX14]	42.1709	64.8287	59.8769	52.3269	48.2612	48.2524	1.12118	0.165014	0.703876	0.830372	up	no
MGG_03681	ER lumen protein retaining receptor [Source:UniProtKB/TrEMBL;Acc:G4N6R6]	38.2617	59.1397	57.7686	50.4593	50.3573	45.5816	1.05992	0.0839505	0.968926	0.981158	up	no
MGG_14061	Oxalate decarboxylase oxdD [Source:UniProtKB/TrEMBL;Acc:G4NLF1]	185.611	827.361	747.112	212.997	199.241	217.817	2.79354	1.48209	0.00341465	0.0138448	up	yes
MGG_10440	Endoribonuclease L-PSP [Source:UniProtKB/TrEMBL;Acc:G4MY05]	25.9789	20.6338	18.4447	17.7223	15.3119	14.2611	1.37556	0.460017	0.105015	0.221665	up	no
MGG_15229	Rpp14 family protein [Source:UniProtKB/TrEMBL;Acc:G4N5H6]	3.23581	3.53561	4.21532	2.82266	2.52594	3.30274	1.26995	0.344768	0.221463	0.392282	up	no
MGG_01354	Putative uncharacterized protein [Source:UniProtKB/TrEMBL;Acc:G4MZ09]	2.56295	4.10716	4.37166	1.17284	1.41635	1.36999	2.78891	1.4797	3.24163e-08	5.20025e-07	up	yes
MGG_00543	Putative uncharacterized protein [Source:UniProtKB/TrEMBL;Acc:G4NBG7]	6.76379	10.4754	10.0472	7.78935	6.67308	5.81862	1.34541	0.428048	0.141039	0.279284	up	no
MGG_03557	Putative uncharacterized protein [Source:UniProtKB/TrEMBL;Acc:G4N7N4]	23.291	24.9965	28.0998	8.78096	9.79068	8.86242	2.7844	1.47737	7.84717e-27	1.13896e-24	up	yes
MGG_02955	IMP-specific 5'-nucleotidase 1 [Source:UniProtKB/TrEMBL;Acc:G5EI09]	9.22135	23.1712	24.1028	7.26112	6.40699	6.63366	2.78278	1.47653	0.0001182	0.000788348	up	yes
MGG_14118	Putative uncharacterized protein [Source:UniProtKB/TrEMBL;Acc:G4NFU6]	276.484	219.395	218.385	300.572	302.124	293.476	0.797017	-0.327318	0.0335555	0.0896184	down	no
MGG_14011	Putative uncharacterized protein [Source:UniProtKB/TrEMBL;Acc:G4NKG5]	12.2298	15.1142	15.2443	16.4932	16.6495	14.8797	0.886841	-0.173253	0.0658292	0.15343	down	no
MGG_00469	Putative uncharacterized protein [Source:UniProtKB/TrEMBL;Acc:G4NC08]	8.69784	9.64598	10.8685	8.35302	7.63851	8.22757	1.20617	0.270432	0.172126	0.325662	up	no
MGG_00549	3-hydroxyanthranilate 3,4-dioxygenase [Source:UniProtKB/Swiss-Prot;Acc:A4REV8]	20.8291	35.7834	32.965	26.9714	24.2352	25.4277	1.1689	0.225148	0.568854	0.736249	up	no
MGG_04454	Transporter GOS1 [Source:UniProtKB/TrEMBL;Acc:G4MSD1]	51.6185	59.3124	53.2867	85.0145	86.7507	73.5813	0.66933	-0.579211	1.2538e-05	0.000111498	down	no
MGG_03121	Putative uncharacterized protein [Source:UniProtKB/TrEMBL;Acc:G4N5Y5]	8.69804	6.5378	10.7118	8.28713	7.98262	7.80617	1.07774	0.108014	0.932682	0.963583	up	no
MGG_04694	BET3 family protein [Source:UniProtKB/TrEMBL;Acc:G4MRA0]	22.8316	35.3099	35.2135	21.467	22.7529	19.6429	1.46181	0.547753	0.0311453	0.0842737	up	no
MGG_04471	Putative uncharacterized protein [Source:UniProtKB/TrEMBL;Acc:G4MKJ5]	13.0285	20.5651	19.9677	13.6472	12.8346	14.7328	1.29957	0.378035	0.189133	0.349011	up	no
MGG_03858	Putative uncharacterized protein [Source:UniProtKB/TrEMBL;Acc:G4NHF6]	2.51388	3.13609	4.3355	1.98289	3.75397	2.81225	1.16801	0.224057	0.698053	0.827283	up	no
MGG_09227	Putative uncharacterized protein [Source:UniProtKB/TrEMBL;Acc:G4MPT8]	3.01853	2.79698	2.90837	1.38918	1.13525	0.611048	2.78231	1.47628	3.7414e-05	0.00029278	up	yes
MGG_10730	Potassium/sodium efflux P-type ATPase [Source:UniProtKB/TrEMBL;Acc:G4MXG4]	2.56621	4.45035	5.21904	4.55387	4.05955	4.0275	0.967935	-0.047018	0.588646	0.750441	down	no
MGG_00297	Putative uncharacterized protein [Source:UniProtKB/TrEMBL;Acc:G4ND20]	14.0316	14.1581	14.9806	14.6029	14.9761	12.1673	1.03411	0.0483921	0.815004	0.901406	up	no
MGG_10932	NA	NA	NA	NA	NA	NA	NA	NA	NA	NA	NA	NA	NA
MGG_17075	Putative uncharacterized protein [Source:UniProtKB/TrEMBL;Acc:G4N7P5]	0.420203	0.127988	0.283269	0.81938	0.40192	0.408897	0.510037	-0.971328	0.116205	0.241193	down	no
MGG_04128	Putative uncharacterized protein [Source:UniProtKB/TrEMBL;Acc:G4NIS9]	9.95979	10.7572	10.7721	9.70236	8.56323	9.1624	1.14806	0.199201	0.394557	0.582519	up	no
MGG_03074	Putative uncharacterized protein [Source:UniProtKB/TrEMBL;Acc:G4NKI1]	9.6908	11.3428	12.3117	8.39253	8.95411	8.88016	1.27142	0.346442	0.071701	0.164455	up	no
MGG_02390	Putative uncharacterized protein [Source:UniProtKB/TrEMBL;Acc:G4MR20]	7.32132	5.53123	6.78975	6.82276	6.71204	7.23132	0.945882	-0.0802676	0.396341	0.584525	down	no
MGG_02544	D-arabinitol dehydrogenase [Source:UniProtKB/TrEMBL;Acc:G4NK29]	8.38429	3.16619	3.39753	7.12444	6.18231	7.04631	0.734435	-0.445293	0.247102	0.42408	down	no
MGG_03678	Putative uncharacterized protein [Source:UniProtKB/TrEMBL;Acc:G4N6R9]	4.09885	3.1407	4.74638	2.74369	2.78133	3.41191	1.34117	0.423489	0.150613	0.294109	up	no
MGG_11658	Isochorismatase [Source:UniProtKB/TrEMBL;Acc:G4NE84]	4.25401	1.98647	2.67496	3.02387	3.42825	2.37714	1.00976	0.0140131	0.884576	0.93882	up	no
MGG_06426	Putative uncharacterized protein [Source:UniProtKB/TrEMBL;Acc:G4N7B2]	6.79321	7.80443	9.83401	2.94829	3.24629	2.60907	2.77517	1.47258	4.8111e-14	2.05814e-12	up	yes
MGG_12466	Putative uncharacterized protein [Source:UniProtKB/TrEMBL;Acc:G4MWS2]	52.1536	61.3135	65.0188	26.3698	12.8608	25.1112	2.77403	1.47198	6.07671e-06	5.87528e-05	up	yes
MGG_17787	Putative uncharacterized protein [Source:UniProtKB/TrEMBL;Acc:G4NHX6]	3.65371	4.63499	10.7672	3.49853	3.0762	2.68503	2.05793	1.04119	0.0196952	0.0582543	up	no
MGG_05001	Putative uncharacterized protein [Source:UniProtKB/TrEMBL;Acc:G4N3S5]	1.99098	1.59396	2.26563	2.57339	2.4497	2.33968	0.794613	-0.331675	0.0674714	0.156569	down	no
MGG_01208	Putative uncharacterized protein [Source:UniProtKB/TrEMBL;Acc:G4MX02]	424.069	237.643	214.205	355.932	369.204	349.831	0.814831	-0.295427	0.266665	0.447759	down	no
MGG_03888	Putative uncharacterized protein [Source:UniProtKB/TrEMBL;Acc:G4NHB4]	5.23078	7.13109	7.85413	7.44731	7.40907	7.49987	0.904266	-0.14518	0.201638	0.365177	down	no
MGG_05230	Putative uncharacterized protein [Source:UniProtKB/TrEMBL;Acc:G4N5B9]	0.549181	0.6103	0.908692	0.612805	0.325257	0.894562	1.12853	0.174446	0.88554	0.939071	up	no
MGG_07712	Putative uncharacterized protein [Source:UniProtKB/TrEMBL;Acc:G4N073]	277.518	202.333	179.425	322.045	311.266	303.446	0.703786	-0.506791	0.0181791	0.0545104	down	no
MGG_01626	2-dehydropantoate 2-reductase [Source:UniProtKB/TrEMBL;Acc:G4MUC0]	2.38966	0.382291	0.703652	1.20668	1.43484	0.928508	0.973551	-0.0386709	0.898177	0.945809	down	no
MGG_06852	Histone-lysine N-methyltransferase [Source:UniProtKB/TrEMBL;Acc:G4MMI3]	2.97724	3.21106	1.88135	2.10166	2.16192	1.66058	1.36216	0.445895	0.25783	0.436982	up	no
MGG_02526	Exportin-1 [Source:UniProtKB/TrEMBL;Acc:G4MKD3]	23.2362	24.6874	31.3559	9.37552	9.22303	10.003	2.77186	1.47086	1.411e-19	1.09572e-17	up	yes
MGG_00687	Putative uncharacterized protein [Source:UniProtKB/TrEMBL;Acc:G4NAX6]	2.81494	3.89831	4.78356	1.62679	1.38049	1.14311	2.77005	1.46991	1.46434e-07	2.01277e-06	up	yes
MGG_17084	Putative uncharacterized protein [Source:UniProtKB/TrEMBL;Acc:G4N801]	3.14332	1.31764	1.57523	2.40325	2.68239	1.94673	0.858341	-0.220377	0.488847	0.667876	down	no
MGG_09918	Putative uncharacterized protein [Source:UniProtKB/TrEMBL;Acc:G4MR72]	3.03872	2.10984	2.57077	2.58949	3.0292	2.70159	0.927774	-0.108155	0.44267	0.627024	down	no
MGG_01532	Putative uncharacterized protein [Source:UniProtKB/TrEMBL;Acc:G4MTE7]	2.04544	0.498343	0.985957	2.35617	2.26045	2.22287	0.516083	-0.954326	0.0656334	0.153061	down	no
MGG_03574	Putative uncharacterized protein [Source:UniProtKB/TrEMBL;Acc:G4N7F8]	1.91338	3.55331	4.96928	1.56183	1.26674	0.94339	2.76672	1.46818	0.000299161	0.00172861	up	yes
MGG_17632	Putative uncharacterized protein [Source:UniProtKB/TrEMBL;Acc:G4NGG5]	68.1862	24.9536	26.7319	16.2104	11.4595	15.7396	2.76142	1.46541	0.00164713	0.00742699	up	yes
MGG_08366	Putative uncharacterized protein [Source:UniProtKB/TrEMBL;Acc:G4MWC9]	2.87045	1.69118	1.8717	1.4893	1.43362	1.80148	1.36173	0.445439	0.305696	0.493126	up	no
MGG_09290	Arginine N-methyltransferase 2 [Source:UniProtKB/TrEMBL;Acc:G4MQP0]	2.62049	3.30197	4.54679	1.48913	1.10335	1.19908	2.76121	1.4653	2.10738e-06	2.29608e-05	up	yes
MGG_10272	NA	NA	NA	NA	NA	NA	NA	NA	NA	NA	NA	NA	NA
MGG_05234	Putative uncharacterized protein [Source:UniProtKB/TrEMBL;Acc:G4N5C4]	0.392414	0.080859	0.0681	0.11251	0.274134	0.245636	0.856224	-0.223941	0.749164	0.856214	down	no
MGG_14673	Putative uncharacterized protein [Source:UniProtKB/TrEMBL;Acc:G4NBF3]	1.6968	0.665431	1.31636	2.37972	1.88733	3.20134	0.492554	-1.02165	0.0326399	0.0876129	down	no
MGG_14760	Putative uncharacterized protein [Source:UniProtKB/TrEMBL;Acc:G4MVJ6]	0	0.058735	0.044441	0	0.076602	0	1.34691	0.429653	0.852929	0.926901	up	no
MGG_14881	Putative uncharacterized protein [Source:UniProtKB/TrEMBL;Acc:G4N8U5]	0.155485	0.186313	0.215164	0.205426	0.130502	0.489287	0.67493	-0.567191	0.369392	0.558538	down	no
MGG_15887	Putative uncharacterized protein [Source:UniProtKB/TrEMBL;Acc:G4MU53]	0.228721	0.335456	0.259859	0.526348	0.706527	0.321089	0.53028	-0.915174	0.0496493	0.123234	down	no
MGG_16200	Putative uncharacterized protein [Source:UniProtKB/TrEMBL;Acc:G4MMX2]	0	0	0.008244	0.111117	0	0	0.0741921	-3.75259	0.673213	0.81037	down	no
MGG_17076	Putative uncharacterized protein [Source:UniProtKB/TrEMBL;Acc:G4N7P6]	0.42927	1.49268	0.821516	0.40322	0.76495	0.370286	1.78326	0.834516	0.308039	0.495886	up	no
MGG_17858	Putative uncharacterized protein [Source:UniProtKB/TrEMBL;Acc:G4NK20]	0.62298	0.539697	0.347968	0.886507	0.77309	0.561414	0.680161	-0.556052	0.145916	0.287215	down	no
MGG_20179	NA	NA	NA	NA	NA	NA	NA	NA	NA	NA	NA	NA	NA
MGG_04439	Endosomal protein P24B [Source:UniProtKB/TrEMBL;Acc:G4MSB5]	105.165	173.637	155.687	107.05	93.1367	89.2036	1.50139	0.586303	0.0254515	0.071664	up	no
MGG_13410	Putative uncharacterized protein [Source:UniProtKB/TrEMBL;Acc:G4N1P2]	74.6495	93.1448	88.0326	73.3185	60.4837	61.8248	1.30773	0.387063	0.064951	0.151905	up	no
MGG_07771	Diphenol oxidase [Source:UniProtKB/TrEMBL;Acc:G4N104]	6.59697	10.7778	12.23	9.62006	8.83745	9.51163	1.05848	0.0819927	0.948025	0.970447	up	no
MGG_10569	Pyruvate dehydrogenase E1 component subunit beta [Source:UniProtKB/TrEMBL;Acc:G5EGX5]	120.49	159.084	158.106	135.173	128.186	128.209	1.11777	0.160618	0.634706	0.782127	up	no
MGG_03485	RNA polymerase II subunit A domain phosphatase [Source:UniProtKB/TrEMBL;Acc:G4N817]	5.71883	5.55842	6.78183	5.16277	4.89485	4.63376	1.22923	0.297755	0.132926	0.267079	up	no
MGG_06787	Putative uncharacterized protein [Source:UniProtKB/TrEMBL;Acc:G4MM09]	6.41195	2.96248	2.97986	5.5497	6.28361	6.14019	0.687361	-0.540859	0.108672	0.228082	down	no
MGG_09534	Hydroxyisourate hydrolase [Source:UniProtKB/TrEMBL;Acc:G4N1C8]	9.62206	15.6337	15.6972	12.3038	11.3936	11.879	1.15113	0.203047	0.635357	0.782631	up	no
MGG_08258	Putative uncharacterized protein [Source:UniProtKB/TrEMBL;Acc:G4MXC2]	86.9474	35.8622	36.6652	87.137	86.5994	82.7403	0.621791	-0.685499	0.0609394	0.144323	down	no
MGG_11519	Alcohol dehydrogenase [Source:UniProtKB/TrEMBL;Acc:G4NAY6]	146.129	75.5549	70.968	155.013	143.656	145.739	0.65852	-0.6027	0.0514413	0.126701	down	no
MGG_07066	Calcium-binding mitochondrial carrier protein Aralar1 [Source:UniProtKB/TrEMBL;Acc:G4MSM0]	11.2487	18.4951	19.4791	6.26404	5.99751	5.57706	2.75935	1.46433	4.09751e-09	8.03165e-08	up	yes
MGG_06307	Putative uncharacterized protein [Source:UniProtKB/TrEMBL;Acc:G4N857]	8.33588	11.1299	12.6263	8.1379	8.51774	8.84289	1.25859	0.331805	0.189661	0.349561	up	no
MGG_08853	Maintenance of mitochondrial morphology protein 1 [Source:UniProtKB/Swiss-Prot;Acc:A4RM19]	8.18396	11.4794	12.7138	10.4683	10.4282	7.94011	1.12278	0.167075	0.736546	0.851283	up	no
MGG_20093	NA	NA	NA	NA	NA	NA	NA	NA	NA	NA	NA	NA	NA
MGG_01031	Vacuolar protein-sorting-associated protein 25 [Source:UniProtKB/TrEMBL;Acc:G4NCT4]	1.58018	1.72629	2.53685	0.668969	0.831192	0.618218	2.75839	1.46383	0.000339961	0.00192961	up	yes
MGG_15667	Putative uncharacterized protein [Source:UniProtKB/TrEMBL;Acc:G4MYK6]	7.49472	17.3158	12.7165	4.54412	5.18491	3.88969	2.75554	1.46234	2.94263e-05	0.000236185	up	yes
MGG_04151	ER membrane DUF1077 domain-containing protein [Source:UniProtKB/TrEMBL;Acc:G4NIQ5]	25.9921	52.5717	46.3625	41.8714	39.3453	39.2482	1.03703	0.052464	0.876914	0.935649	up	no
MGG_00464	MFS phospholipid transporter Git1 [Source:UniProtKB/TrEMBL;Acc:G4NC14]	5.59997	7.71866	8.09967	7.61721	6.87242	6.55612	1.0177	0.0253153	0.726641	0.845748	up	no
MGG_10828	Putative uncharacterized protein [Source:UniProtKB/TrEMBL;Acc:G4MYW8]	72.7311	108.172	97.7566	87.4914	95.2608	90.3756	1.02025	0.0289285	0.744831	0.856214	up	no
MGG_12377	Phytochrome-1 [Source:UniProtKB/TrEMBL;Acc:G4MU11]	26.1967	21.1398	21.2211	24.8902	26.0385	23.2416	0.924326	-0.113526	0.310193	0.498336	down	no
MGG_11247	Putative uncharacterized protein [Source:UniProtKB/TrEMBL;Acc:G4MXM9]	4.21026	6.25704	6.61754	1.93463	2.26411	2.00357	2.7546	1.46184	8.6444e-09	1.57537e-07	up	yes
MGG_02660	Nascent polypeptide-associated complex subunit alpha [Source:UniProtKB/Swiss-Prot;Acc:A4RC89]	139.95	188.982	190.552	129.684	121.262	127.959	1.37101	0.45524	0.0235273	0.0671297	up	no
MGG_10659	Putative uncharacterized protein [Source:UniProtKB/TrEMBL;Acc:G4MS14]	3.92039	5.04416	12.0333	2.33036	2.89094	2.40633	2.75286	1.46093	0.000913287	0.00450984	up	yes
MGG_17939	Putative uncharacterized protein [Source:UniProtKB/TrEMBL;Acc:G4NLN8]	113.561	125.996	104.857	128.303	124.379	117.448	0.930522	-0.103888	0.272729	0.454737	down	no
MGG_10526	Putative uncharacterized protein [Source:UniProtKB/TrEMBL;Acc:G4MKD6]	3.1453	3.35003	4.04996	3.43843	3.45394	3.5028	1.01444	0.0206857	0.628265	0.77733	up	no
MGG_04548	4-coumarate-CoA ligase [Source:UniProtKB/TrEMBL;Acc:G4MS65]	17.9455	16.0627	17.9237	6.2451	6.24098	6.38958	2.75126	1.46009	1.19486e-21	1.12059e-19	up	yes
MGG_05676	Coatomer subunit delta [Source:UniProtKB/TrEMBL;Acc:G4MP14]	15.4874	35.8103	37.984	10.6874	10.8924	10.8954	2.74923	1.45903	3.517e-05	0.00027663	up	yes
MGG_03175	Ubiquitin fusion degradation protein 1 [Source:UniProtKB/TrEMBL;Acc:G4NAF1]	7.69064	5.21428	6.94153	4.08812	5.15731	3.89906	1.50987	0.594423	0.0394119	0.102062	up	no
MGG_05194	Putative uncharacterized protein [Source:UniProtKB/TrEMBL;Acc:G4N518]	21.552	37.5418	37.4081	11.6961	12.9652	10.4542	2.74813	1.45845	5.533e-08	8.38253e-07	up	yes
MGG_07034	TPR repeat protein [Source:UniProtKB/TrEMBL;Acc:G4MZP5]	159.145	123.119	122.58	137.04	105.5	142.418	1.05166	0.0726659	0.987987	0.992955	up	no
MGG_04870	Putative uncharacterized protein [Source:UniProtKB/TrEMBL;Acc:G4N2N8]	20.3124	19.4833	20.7496	8.47401	6.10108	7.4652	2.74703	1.45787	1.30318e-13	5.34961e-12	up	yes
MGG_07481	AP-3 complex subunit delta [Source:UniProtKB/TrEMBL;Acc:G4N1A2]	5.36604	6.92879	8.69057	2.18747	2.69988	2.75381	2.74637	1.45752	1.0999e-09	2.38611e-08	up	yes
MGG_04817	Cation transport regulator-like protein 2 [Source:UniProtKB/TrEMBL;Acc:G4MU59]	1.49861	2.5278	3.90719	2.46037	1.49714	1.54064	1.44296	0.52903	0.27735	0.459542	up	no
MGG_05686	Dolichyl pyrophosphate Glc1Man9GlcNAc2 alpha-1,3-glucosyltransferase [Source:UniProtKB/TrEMBL;Acc:G4MP24]	7.92723	13.0682	14.8808	13.8608	12.9404	13.3958	0.89251	-0.16406	0.285545	0.468463	down	no
MGG_04442	Splicing factor U2AF-associated protein 2 [Source:UniProtKB/TrEMBL;Acc:G4MSB8]	7.33816	12.0444	13.7077	3.94823	3.68101	4.43217	2.74348	1.456	1.32315e-07	1.83525e-06	up	yes
MGG_05015	Regucalcin [Source:UniProtKB/TrEMBL;Acc:G4N3T9]	1.58854	1.39173	1.10812	0.82983	0.594727	1.04526	1.65534	0.727126	0.0560705	0.135449	up	no
MGG_09720	Putative uncharacterized protein [Source:UniProtKB/TrEMBL;Acc:G4NAH4]	2.53732	1.4979	0.991535	0.670766	0.391965	0.770611	2.74186	1.45515	0.00431606	0.0168766	up	yes
MGG_10821	Putative uncharacterized protein [Source:UniProtKB/TrEMBL;Acc:G4MYX6]	17.6393	30.7098	30.5231	24.0154	22.2007	21.0619	1.17233	0.229384	0.575228	0.740099	up	no
MGG_03095	Dihydroxyacetone kinase [Source:UniProtKB/TrEMBL;Acc:G4NKB2]	0.61707	0.04587	0.289706	0.413695	0.120427	0.414593	1.00414	0.00596546	0.943343	0.968688	up	no
MGG_17000	Adenylosuccinate synthetase [Source:UniProtKB/Swiss-Prot;Acc:A4QXV8]	21.285	57.6154	51.3121	25.5854	25.3018	24.2156	1.73379	0.793928	0.0476059	0.119083	up	no
MGG_13006	Putative uncharacterized protein [Source:UniProtKB/TrEMBL;Acc:G4N0Y6]	4.33186	6.14868	5.78815	5.80058	7.27814	6.21648	0.843146	-0.246145	0.100487	0.214569	down	no
MGG_04566	RWD domain-containing protein [Source:UniProtKB/TrEMBL;Acc:G4MRT5]	8.43426	9.98001	14.0493	4.00424	3.82024	4.05255	2.7333	1.45065	2.32152e-09	4.70948e-08	up	yes
MGG_12477	Putative uncharacterized protein [Source:UniProtKB/TrEMBL;Acc:G4MX92]	39.3131	40.8129	35.2471	26.9939	24.9868	26.3445	1.473	0.558759	0.00273408	0.0114392	up	no
MGG_16196	Putative uncharacterized protein [Source:UniProtKB/TrEMBL;Acc:G4MMK4]	7.29177	2.02803	2.12857	9.28669	9.34764	7.59864	0.436411	-1.19624	0.0174355	0.0526553	down	no
MGG_01628	Putative uncharacterized protein [Source:UniProtKB/TrEMBL;Acc:G4MUC2]	103.213	8.44562	7.70137	42.9202	45.1473	41.6812	0.919931	-0.120403	0.903035	0.949284	down	no
MGG_04375	Putative uncharacterized protein [Source:UniProtKB/TrEMBL;Acc:G4MZC7]	1.5524	1.74056	1.42261	1.32038	1.95222	1.1707	1.06128	0.0858005	0.982493	0.989881	up	no
MGG_16185	Putative uncharacterized protein [Source:UniProtKB/TrEMBL;Acc:G4MMG7]	1.9387	2.05383	2.20914	4.99757	4.72018	1.92157	0.532821	-0.908277	0.026575	0.0743294	down	no
MGG_15936	Putative uncharacterized protein [Source:UniProtKB/TrEMBL;Acc:G4MWE8]	11.5439	11.002	12.9612	9.26349	8.20802	9.62383	1.31045	0.390064	0.0535165	0.130689	up	no
MGG_07394	Putative uncharacterized protein [Source:UniProtKB/TrEMBL;Acc:G4N0C7]	5.19177	6.80674	7.15742	6.7901	5.18777	5.20036	1.11513	0.15721	0.768864	0.869815	up	no
MGG_20133	NA	NA	NA	NA	NA	NA	NA	NA	NA	NA	NA	NA	NA
MGG_06198	Putative uncharacterized protein [Source:UniProtKB/TrEMBL;Acc:G4N0E4]	1.91262	1.53669	2.16584	1.85315	2.57464	2.20868	0.846105	-0.241091	0.16264	0.312269	down	no
MGG_17122	Putative uncharacterized protein [Source:UniProtKB/TrEMBL;Acc:G4N9H5]	7.80385	9.23821	9.7387	10.8384	11.7488	9.96463	0.82271	-0.281544	0.0121368	0.0392706	down	no
MGG_14949	Putative uncharacterized protein [Source:UniProtKB/TrEMBL;Acc:G4NHW4]	6.59285	12.7833	13.1075	3.00501	4.28045	4.61335	2.73	1.4489	8.38512e-05	0.000585934	up	yes
MGG_04401	F-box and JmjC domain-containing protein [Source:UniProtKB/TrEMBL;Acc:G4MKL9]	1.81589	2.01489	3.23664	2.55704	3.1009	2.48847	0.867549	-0.204983	0.263853	0.444322	down	no
MGG_03103	High-affinity methionine permease [Source:UniProtKB/TrEMBL;Acc:G5EGX9]	5.19011	3.49683	5.05754	3.38591	3.685	4.00475	1.24096	0.31146	0.334285	0.523681	up	no
MGG_01407	PQ loop repeat protein [Source:UniProtKB/TrEMBL;Acc:G4MZI6]	36.1366	41.8492	38.086	47.4583	47.0945	42.9464	0.844164	-0.244404	0.017166	0.0520615	down	no
MGG_10334	Mannitol 2-dehydrogenase [Source:UniProtKB/Swiss-Prot;Acc:A4QQN1]	3.80561	12.2082	11.9184	3.53908	3.50294	3.19534	2.72846	1.44809	0.00113608	0.00545962	up	yes
MGG_04210	Arginine biosynthesis bifunctional protein ArgJ, mitochondrial Glutamate N-acetyltransferase Amino-acid acetyltransferase Arginine biosynthesis bifunctional protein ArgJ alpha chain Arginine biosynthesis bifunctional protein ArgJ beta chain [Source:UniProtKB/Swiss-Prot;Acc:A4R5F6]	11.3348	10.1255	10.1469	9.26573	11.7054	9.25384	1.04573	0.0645107	0.940727	0.967142	up	no
MGG_03379	Putative uncharacterized protein [Source:UniProtKB/TrEMBL;Acc:G4N8V3]	0.067673	0.171108	0.143842	0.263806	0.25732	0.122876	0.594133	-0.751142	0.178567	0.335246	down	no
MGG_11779	Putative uncharacterized protein [Source:UniProtKB/TrEMBL;Acc:G4MNY3]	0.38691	0.419213	0.56929	0.383096	0.305323	0.561296	1.10058	0.138266	0.896829	0.945344	up	no
MGG_12779	Putative uncharacterized protein [Source:UniProtKB/TrEMBL;Acc:G4N5Z7]	1.21705	1.24194	1.63158	0.402467	0.644392	0.453984	2.72551	1.44653	2.17631e-06	2.36064e-05	up	yes
MGG_01866	Putative uncharacterized protein [Source:UniProtKB/TrEMBL;Acc:G4MWM5]	0.637004	0.451829	0.343536	0.484859	0.269135	0.504053	1.13857	0.187217	0.819308	0.903908	up	no
MGG_09657	Putative uncharacterized protein [Source:UniProtKB/TrEMBL;Acc:G5EHI9]	3.69257	3.56267	3.72878	1.12061	1.65335	1.25939	2.7233	1.44535	0.000219406	0.00131643	up	yes
MGG_05070	Putative uncharacterized protein [Source:UniProtKB/TrEMBL;Acc:G4N458]	120.65	203.599	184.887	62.8726	57.3391	66.8873	2.72121	1.44425	2.97559e-09	5.96685e-08	up	yes
MGG_13948	Putative uncharacterized protein [Source:UniProtKB/TrEMBL;Acc:G4NA90]	16.6769	22.0353	17.3864	25.0867	23.7717	24.048	0.769461	-0.378081	0.0108885	0.0359172	down	no
MGG_04161	Cation efflux system protein czcD [Source:UniProtKB/TrEMBL;Acc:G4NIP6]	1.06008	1.09549	1.49721	0.456715	0.393849	0.49542	2.71383	1.44033	0.000118923	0.000791867	up	yes
MGG_20053	NA	NA	NA	NA	NA	NA	NA	NA	NA	NA	NA	NA	NA
MGG_11229	Putative uncharacterized protein [Source:UniProtKB/TrEMBL;Acc:G4MYM6]	31.7345	43.7565	46.5538	27.1025	31.9063	26.394	1.42905	0.515052	0.0256985	0.0722926	up	no
MGG_09369	Nuclear distribution protein PAC1 [Source:UniProtKB/Swiss-Prot;Acc:A4R3M4]	7.09801	14.1103	13.41	4.04854	4.32678	4.40851	2.70798	1.43722	1.49901e-06	1.70644e-05	up	yes
MGG_04839	Peroxisomal dehydratase [Source:UniProtKB/TrEMBL;Acc:G4MU82]	244.507	107.763	120.094	211.601	171.533	219.682	0.783594	-0.351821	0.264432	0.444744	down	no
MGG_04545	Cytochrome c peroxidase, mitochondrial [Source:UniProtKB/Swiss-Prot;Acc:A4QVH4]	160.52	239.277	202.798	232.989	212.757	224.436	0.899152	-0.153363	0.201209	0.364617	down	no
MGG_07715	Putative uncharacterized protein [Source:UniProtKB/TrEMBL;Acc:G4N076]	3.90229	2.51151	3.72038	3.31525	2.99976	3.29099	1.05498	0.0772215	0.978054	0.986745	up	no
MGG_16338		4.18785	6.33169	6.96907	2.5545	2.39539	1.51074	2.70695	1.43667	0.00132757	0.00621095	up	yes
MGG_00201	Membrane transporter [Source:UniProtKB/TrEMBL;Acc:G4NDU8]	0.465775	0.337261	0.611611	0.407761	0.23472	0.386259	1.37513	0.459564	0.365867	0.555359	up	no
MGG_08122	DNA replication licensing factor mcm2 [Source:UniProtKB/TrEMBL;Acc:G4MYE0]	13.2195	14.9308	16.7358	10.099	11.1469	12.0021	1.35004	0.433002	0.0246622	0.0697121	up	no
MGG_04504	Translation machinery-associated protein 22 [Source:UniProtKB/Swiss-Prot;Acc:A4QVI3]	10.028	10.5912	11.9716	3.5704	4.71418	3.75659	2.70661	1.43649	3.51103e-13	1.3419e-11	up	yes
MGG_07474	Cyclase/dehydrase [Source:UniProtKB/TrEMBL;Acc:G4N192]	9.54568	11.9169	9.42071	3.19931	4.12925	4.09795	2.70278	1.43444	3.04593e-09	6.09787e-08	up	yes
MGG_20014	NA	NA	NA	NA	NA	NA	NA	NA	NA	NA	NA	NA	NA
MGG_07147	Putative uncharacterized protein [Source:UniProtKB/TrEMBL;Acc:G4MT73]	5.77569	5.54146	7.34957	8.07592	6.71151	8.50653	0.801355	-0.319487	0.0288752	0.0794507	down	no
MGG_01822	Mitogen-activated protein kinase HOG1 [Source:UniProtKB/Swiss-Prot;Acc:Q9UV51]	322.223	224.817	214.063	202.198	213.486	203.428	1.22935	0.297894	0.350928	0.540695	up	no
MGG_00112	Putative uncharacterized protein [Source:UniProtKB/TrEMBL;Acc:G4NEG4]	1.85526	0.451238	0.630252	1.78084	2.58417	1.50002	0.500722	-0.997919	0.0806183	0.180079	down	no
MGG_02016	Serine/threonine protein kinase [Source:UniProtKB/TrEMBL;Acc:G4MMS0]	0.288919	0.535861	0.577356	0.495297	0.631264	0.702047	0.766778	-0.38312	0.23524	0.409662	down	no
MGG_09396	HET-C2 protein [Source:UniProtKB/TrEMBL;Acc:G4NHY8]	57.7204	98.3237	101.499	30.0761	31.3301	33.9205	2.70169	1.43386	2.50204e-08	4.10012e-07	up	yes
MGG_05939	Putative uncharacterized protein [Source:UniProtKB/TrEMBL;Acc:G4N498]	2.15106	2.10396	2.90837	1.76728	2.34551	1.9756	1.17657	0.234582	0.530731	0.701854	up	no
MGG_00492	Putative uncharacterized protein [Source:UniProtKB/TrEMBL;Acc:G4NBS8]	3.12966	2.91609	2.83515	2.08873	2.61902	1.82547	1.35935	0.442914	0.0859946	0.18925	up	no
MGG_02766	Succinate-semialdehyde dehydrogenase, variant [Source:UniProtKB/TrEMBL;Acc:G4NJ24]	3.92538	12.1259	13.3008	4.03936	3.49587	3.33354	2.70058	1.43327	0.00150127	0.0068707	up	yes
MGG_11683	Metallo-beta-lactamase superfamily protein [Source:UniProtKB/TrEMBL;Acc:G4NET1]	2.32767	1.65734	1.53521	2.26976	2.10997	2.01143	0.863728	-0.211351	0.348511	0.538263	down	no
MGG_08169	U4/U6.U5 tri-snRNP-associated protein 2 [Source:UniProtKB/TrEMBL;Acc:G4MZ61]	5.93898	10.934	11.8636	6.4381	5.42744	5.65507	1.64016	0.713835	0.0275424	0.0764564	up	no
MGG_14953	Putative uncharacterized protein [Source:UniProtKB/TrEMBL;Acc:G4NI67]	0.109291	0.243978	0.288492	0.111755	0.173919	0.198877	1.32444	0.405388	0.616249	0.768075	up	no
MGG_00746	Putative uncharacterized protein [Source:UniProtKB/TrEMBL;Acc:G4NEP0]	2.04715	3.19358	4.73578	1.06977	1.43287	1.19226	2.70007	1.433	2.8114e-05	0.000226847	up	yes
MGG_16165	Putative uncharacterized protein [Source:UniProtKB/TrEMBL;Acc:G4MLN9]	0	0	0	0.347658	0	0	0.000862917	-10.1785	0.356992	0.546686	down	no
MGG_16767		0	0.244505	0	0	0.197217	0	1.23978	0.31008	0.991355	0.995079	up	no
MGG_16791	Putative uncharacterized protein [Source:UniProtKB/TrEMBL;Acc:G4N0Z5]	0.191566	0.23887	0	0	0	0	1434.79	10.4866	0.163625	0.313455	up	no
MGG_16928	NA	NA	NA	NA	NA	NA	NA	NA	NA	NA	NA	NA	NA
MGG_10679	Putative uncharacterized protein [Source:UniProtKB/TrEMBL;Acc:G4N9S3]	12.0302	6.78758	8.08889	13.8201	12.6389	12.9914	0.682038	-0.552076	0.032034	0.0863474	down	no
MGG_02993	Putative uncharacterized protein [Source:UniProtKB/TrEMBL;Acc:G4NL23]	10.7112	15.8382	11.7442	4.46441	4.12987	5.60679	2.69653	1.4311	4.69733e-08	7.26775e-07	up	yes
MGG_20352	NA	NA	NA	NA	NA	NA	NA	NA	NA	NA	NA	NA	NA
MGG_02742	Protein transporter Sec61 subunit gamma [Source:UniProtKB/TrEMBL;Acc:G4NJ55]	96.3717	156.635	154.209	95.5641	91.3567	82.1471	1.51343	0.597821	0.0213443	0.0623005	up	no
MGG_13286	Putative uncharacterized protein [Source:UniProtKB/TrEMBL;Acc:G4N3S0]	2.02128	3.63884	3.4514	1.23289	0.994418	1.15179	2.69644	1.43106	1.0668e-05	9.67025e-05	up	yes
MGG_13032	Formyl-coenzyme A transferase [Source:UniProtKB/TrEMBL;Acc:G4MKY5]	6.98754	9.01783	9.12167	3.36075	2.75111	3.20799	2.69608	1.43086	1.6917e-12	5.68186e-11	up	yes
MGG_08574	Putative uncharacterized protein [Source:UniProtKB/TrEMBL;Acc:G4N655]	99.6535	96.542	141.805	41.0698	43.2249	41.107	2.69534	1.43047	1.30969e-13	5.35832e-12	up	yes
MGG_16649	Putative uncharacterized protein [Source:UniProtKB/TrEMBL;Acc:G4N1N2]	3.03104	3.56006	6.40628	1.09904	1.95509	1.76805	2.69533	1.43046	0.000208758	0.00126374	up	yes
MGG_07109	Eukaryotic translation initiation factor 3 subunit G [Source:UniProtKB/Swiss-Prot;Acc:A4RHN3]	47.6244	65.7047	69.9137	24.8277	21.141	22.0964	2.69217	1.42877	4.30629e-13	1.62546e-11	up	yes
MGG_04711	Putative uncharacterized protein [Source:UniProtKB/TrEMBL;Acc:G4MR89]	59.9357	40.4815	47.3082	18.5601	18.0425	18.3113	2.69013	1.42767	1.10985e-09	2.40343e-08	up	yes
MGG_14913	Putative uncharacterized protein [Source:UniProtKB/TrEMBL;Acc:G4NIU7]	340.844	477.364	404.263	509.433	538.094	515.256	0.78224	-0.354316	0.0106613	0.0353309	down	no
MGG_10319	Putative uncharacterized protein [Source:UniProtKB/TrEMBL;Acc:G5EHY4]	110.41	106.278	96.2331	123.713	131.12	125.188	0.823432	-0.280278	0.0230834	0.0662195	down	no
MGG_07328	Putative uncharacterized protein [Source:UniProtKB/TrEMBL;Acc:G4MV22]	268.546	220.306	200.257	192.345	185.047	191.161	1.21204	0.277436	0.315693	0.504513	up	no
MGG_17346	Putative uncharacterized protein [Source:UniProtKB/TrEMBL;Acc:G4NDN7]	17.6993	20.952	19.653	18.5323	16.3562	18.3199	1.09577	0.13195	0.806787	0.896332	up	no
MGG_02651	Putative uncharacterized protein [Source:UniProtKB/TrEMBL;Acc:G4NJH5]	87.2647	55.039	52.3132	54.6957	54.8136	49.372	1.22492	0.292687	0.42224	0.608721	up	no
MGG_16146	Putative uncharacterized protein [Source:UniProtKB/TrEMBL;Acc:G4MKP8]	33.3265	40.9146	49.6379	16.5037	16.8965	12.6652	2.6892	1.42718	7.88344e-10	1.76035e-08	up	yes
MGG_16319	Putative uncharacterized protein [Source:UniProtKB/TrEMBL;Acc:G4MKE1]	3.31517	3.32544	5.27987	1.95398	1.09225	1.38946	2.6874	1.42621	1.41313e-05	0.00012386	up	yes
MGG_06902	Putative uncharacterized protein [Source:UniProtKB/TrEMBL;Acc:G4MN01]	20.4512	8.14877	8.4667	11.1318	11.2383	10.9993	1.1108	0.151595	0.81786	0.902869	up	no
MGG_10852	Methionine synthase [Source:UniProtKB/TrEMBL;Acc:G4N390]	9.97414	15.2383	16.7595	10.2377	12.2657	11.0451	1.25108	0.323179	0.312476	0.500619	up	no
MGG_11879	Putative uncharacterized protein [Source:UniProtKB/TrEMBL;Acc:G4MKT4]	4.10788	4.88815	6.33265	1.6225	2.34821	1.73727	2.68549	1.42518	2.7739e-07	3.65614e-06	up	yes
MGG_07478	LCCL domain-containing protein [Source:UniProtKB/TrEMBL;Acc:G4N198]	2.29681	2.47372	2.77847	1.35033	2.15869	1.39684	1.53877	0.621782	0.039226	0.101624	up	no
MGG_11606	Putative uncharacterized protein [Source:UniProtKB/TrEMBL;Acc:G4ND76]	5.72701	12.9921	11.7441	10.1727	8.31597	8.83709	1.11482	0.156806	0.850664	0.925039	up	no
MGG_00180	Ubiquitin-conjugating enzyme [Source:UniProtKB/TrEMBL;Acc:G4NDX5]	16.729	19.1093	19.3448	21.0827	19.9043	20.177	0.902215	-0.148456	0.0521568	0.127935	down	no
MGG_06289	NADH-cytochrome b5 reductase 1 [Source:UniProtKB/Swiss-Prot;Acc:A4R935]	112.972	219.79	196.713	147.914	133.754	132.396	1.27873	0.354712	0.319373	0.508798	up	no
MGG_06110	ATP-binding domain 1 family member B [Source:UniProtKB/TrEMBL;Acc:G4N5H7]	5.89339	6.61471	7.3083	7.19038	7.79966	7.13242	0.89576	-0.158816	0.084043	0.186021	down	no
MGG_04372	Putative uncharacterized protein [Source:UniProtKB/TrEMBL;Acc:G4MZC3]	2.02435	3.58467	3.65388	2.0111	1.86227	1.96886	1.58551	0.664946	0.0356141	0.0939028	up	no
MGG_09908	Putative uncharacterized protein [Source:UniProtKB/TrEMBL;Acc:G4MR61]	31.2875	39.0622	39.9453	30.2751	29.4017	33.9866	1.17757	0.235809	0.36262	0.552702	up	no
MGG_08274	Glycosyl hydrolase [Source:UniProtKB/TrEMBL;Acc:G4MXA7]	15.6064	37.5151	42.5918	11.873	11.4125	12.3838	2.68335	1.42404	0.000150048	0.000963343	up	yes
MGG_06931	Glycoprotein endopeptidase kae-1 [Source:UniProtKB/TrEMBL;Acc:G4MNE4]	3.51492	6.29134	7.67652	1.94213	2.21028	2.36402	2.68288	1.42378	1.74046e-05	0.000148467	up	yes
MGG_04616	Epsin-1 [Source:UniProtKB/TrEMBL;Acc:G4MSW7]	50.4901	48.0944	46.7148	60.1074	62.6301	57.3979	0.806612	-0.310052	0.00598809	0.0220988	down	no
MGG_09951	Oxidoreductase [Source:UniProtKB/TrEMBL;Acc:G4MRM5]	2.7913	2.24691	1.82053	2.02866	0.954388	1.64933	1.48061	0.566192	0.197994	0.360021	up	no
MGG_01196	CAMK/CAMKL/KIN4 protein kinase [Source:UniProtKB/TrEMBL;Acc:G4MWY5]	22.8223	26.3368	29.8277	19.2116	20.9603	22.717	1.25597	0.328807	0.122396	0.251348	up	no
MGG_00496	ER membrane protein SH3 [Source:UniProtKB/TrEMBL;Acc:G4NBS4]	36.6414	54.5967	52.1741	44.8806	43.6236	46.3521	1.06344	0.0887451	0.989276	0.993923	up	no
MGG_08628	3'-5' exoribonuclease CSL4 [Source:UniProtKB/TrEMBL;Acc:G4ML19]	7.83047	11.4022	12.2944	3.45451	3.91692	4.38256	2.68224	1.42344	1.72845e-08	2.9439e-07	up	yes
MGG_04600	Putative uncharacterized protein [Source:UniProtKB/TrEMBL;Acc:G4MSV4]	3.43821	4.61126	5.27424	2.97801	3.18613	3.4263	1.38927	0.474329	0.0560509	0.135429	up	no
MGG_03652	CSN12 [Source:UniProtKB/TrEMBL;Acc:G4N6V0]	1.87681	2.03445	2.70472	1.36195	2.10028	1.45218	1.34624	0.428939	0.20398	0.368379	up	no
MGG_05314	Putative uncharacterized protein [Source:UniProtKB/TrEMBL;Acc:G4N033]	9.73524	6.13707	7.20065	11.3711	10.8668	10.1545	0.712297	-0.48945	0.0240758	0.0685161	down	no
MGG_17960	Putative uncharacterized protein [Source:UniProtKB/TrEMBL;Acc:G4NIY6]	19.8581	10.8609	14.2637	10.5971	9.43544	9.60836	1.51759	0.60178	0.0580681	0.139308	up	no
MGG_04865	Putative uncharacterized protein [Source:UniProtKB/TrEMBL;Acc:G4N2N3]	0.550854	0.227366	0.344263	0.594399	0.387887	0.423792	0.798308	-0.324983	0.415403	0.601925	down	no
MGG_02483	Putative uncharacterized protein [Source:UniProtKB/TrEMBL;Acc:G4MRZ8]	6.3999	6.93654	7.92523	2.36565	3.29831	2.27516	2.67809	1.4212	1.03827e-09	2.2645e-08	up	yes
MGG_05053	Methyltransferase [Source:UniProtKB/TrEMBL;Acc:G4N438]	5.20379	2.94052	2.4593	1.39099	1.43525	1.13824	2.67465	1.41935	0.000309816	0.0017836	up	yes
MGG_14472	S-methyl-5-thioribose-1-phosphate isomerase [Source:UniProtKB/TrEMBL;Acc:G4MMA8]	0.99874	1.91987	2.12999	0.344772	1.65851	0.546089	1.98033	0.985743	0.150716	0.294241	up	no
MGG_09048	NACHT and Ankyrin domain-containing protein [Source:UniProtKB/TrEMBL;Acc:G4NK69]	3.72673	6.79763	7.20436	5.52813	5.23224	4.64767	1.15062	0.202405	0.695445	0.825606	up	no
MGG_02924	Sister chromatid cohesion protein Eso1 [Source:UniProtKB/TrEMBL;Acc:G5EH81]	7.56968	11.3212	10.2826	8.81349	8.94956	8.53167	1.10948	0.149882	0.750535	0.85663	up	no
MGG_05958	Putative uncharacterized protein [Source:UniProtKB/TrEMBL;Acc:G4N4C1]	6.29064	12.9421	11.7863	7.23425	7.08904	6.57554	1.48425	0.569733	0.102925	0.21835	up	no
MGG_01204	MADS-box MEF2 type transcription factor [Source:UniProtKB/TrEMBL;Acc:G4MWZ7]	33.8367	42.7719	41.2716	27.6749	29.8136	29.1312	1.36089	0.444555	0.0125116	0.040266	up	no
MGG_02169	Putative uncharacterized protein [Source:UniProtKB/TrEMBL;Acc:G4MP67]	0.324302	0.48356	0.327968	0.259741	0.248127	0.106815	1.84783	0.885832	0.15278	0.297213	up	no
MGG_04746	DOM34-interacting protein 2 [Source:UniProtKB/TrEMBL;Acc:G4MTR1]	7.72828	10.1046	12.6823	3.9708	3.59702	3.84334	2.67415	1.41908	8.87198e-11	2.31126e-09	up	yes
MGG_04030	Putative uncharacterized protein [Source:UniProtKB/TrEMBL;Acc:G4NGT7]	12.6871	3.73354	5.61715	15.2876	15.0213	14.1917	0.495225	-1.01384	0.0175508	0.0528998	down	no
MGG_07207	Phosphoglycerate dehydrogenase [Source:UniProtKB/TrEMBL;Acc:G4MU12]	0.943533	1.7836	1.79701	1.07023	1.5335	0.957977	1.27022	0.345078	0.489885	0.668591	up	no
MGG_01851	Putative uncharacterized protein [Source:UniProtKB/TrEMBL;Acc:G4MWA4]	1.16231	1.39356	1.0605	1.25861	1.12716	1.90727	0.842376	-0.247464	0.360544	0.550295	down	no
MGG_05215	Cytochrome P450 71A23 [Source:UniProtKB/TrEMBL;Acc:G4N544]	16.0491	8.52459	10.0566	4.46828	4.21406	4.28462	2.67066	1.41719	1.18197e-05	0.000106272	up	yes
MGG_06060	Zinc transporter YKE4 [Source:UniProtKB/TrEMBL;Acc:G4N4Z3]	23.4464	29.5511	28.2653	36.5892	36.8323	37.0692	0.735471	-0.44326	0.000145405	0.000939965	down	no
MGG_03068	Putative uncharacterized protein [Source:UniProtKB/TrEMBL;Acc:G5EHN7]	2.17765	1.57921	1.90347	2.53385	1.8218	1.9659	0.895402	-0.159393	0.347871	0.537614	down	no
MGG_17840	Putative uncharacterized protein [Source:UniProtKB/TrEMBL;Acc:G4NII7]	1.79416	2.42153	1.80509	1.00797	0.450473	0.798849	2.66725	1.41535	0.00147129	0.00675376	up	yes
MGG_09322	Putative uncharacterized protein [Source:UniProtKB/TrEMBL;Acc:G4NI78]	1.02031	1.80454	1.63134	0.710471	0.502934	0.458388	2.66551	1.41441	6.96678e-05	0.000500524	up	yes
MGG_07291	CMGC/CDK/CRK7 protein kinase [Source:UniProtKB/TrEMBL;Acc:G4MUX8]	17.2884	20.3683	22.6249	18.1137	19.1707	18.3063	1.08438	0.116874	0.838712	0.916792	up	no
MGG_07730	DNL zinc finger domain-containing protein [Source:UniProtKB/TrEMBL;Acc:G4N0J8]	9.99929	6.38624	6.92103	6.85829	6.74129	6.42239	1.16405	0.219152	0.584754	0.747642	up	no
MGG_17795	Putative uncharacterized protein [Source:UniProtKB/TrEMBL;Acc:G4NI18]	4.54079	3.05031	3.98685	4.75364	4.42429	5.03155	0.814805	-0.295473	0.104089	0.220288	down	no
MGG_10054	Putative uncharacterized protein [Source:UniProtKB/TrEMBL;Acc:G4N938]	5.74894	6.75098	6.37758	4.92539	4.8605	4.70121	1.30306	0.381901	0.0374158	0.0978283	up	no
MGG_08293	Salicylate hydroxylase [Source:UniProtKB/TrEMBL;Acc:G4MX84]	26.3513	25.4855	24.9052	9.72379	9.37057	9.70121	2.66506	1.41417	1.84817e-21	1.68156e-19	up	yes
MGG_02601	Putative uncharacterized protein [Source:UniProtKB/TrEMBL;Acc:G5EI61]	16.5508	17.6443	17.5762	11.6294	10.5741	12.3632	1.49772	0.582771	0.00056508	0.00298374	up	no
MGG_06481	tRNA pseudouridine synthase D [Source:UniProtKB/TrEMBL;Acc:G4N6Z8]	3.87548	5.15877	7.05808	2.0589	1.96487	2.01761	2.66368	1.41342	2.40962e-08	3.96465e-07	up	yes
MGG_09249	Peptidase S9 prolyl oligopeptidase active site-containing protein [Source:UniProtKB/TrEMBL;Acc:G4MQ71]	7.8482	12.2841	12.8397	3.79194	4.56155	4.03635	2.66121	1.41208	9.06439e-09	1.64454e-07	up	yes
MGG_12865	Putative uncharacterized protein [Source:UniProtKB/TrEMBL;Acc:G4N8D9]	22.2643	36.1915	39.2485	11.7385	12.5028	12.562	2.65477	1.40859	1.30413e-08	2.29106e-07	up	yes
MGG_10694	Putative uncharacterized protein [Source:UniProtKB/TrEMBL;Acc:G4NIC4]	3.51365	2.98668	4.30333	4.63331	5.26556	4.76307	0.736851	-0.440556	0.00591468	0.0218719	down	no
MGG_08071	DNA polymerase delta catalytic subunit [Source:UniProtKB/TrEMBL;Acc:G4MXT0]	3.31594	2.26213	3.41307	3.32336	3.3123	3.65236	0.873942	-0.19439	0.221633	0.392498	down	no
MGG_09390	Putative uncharacterized protein [Source:UniProtKB/TrEMBL;Acc:G4NHZ4]	1.704	2.82164	3.04594	1.03523	1.12983	0.688688	2.65321	1.40774	6.65937e-05	0.00048156	up	yes
MGG_02987	Para-nitrobenzyl esterase [Source:UniProtKB/TrEMBL;Acc:G5EHG6]	7.38386	12.9628	14.3775	8.2781	7.60231	9.14534	1.38754	0.472528	0.166243	0.317331	up	no
MGG_12630	Ectonucleotide pyrophosphatase/phosphodiesterase 1 [Source:UniProtKB/TrEMBL;Acc:G4NJG3]	16.6974	32.0867	29.5882	22.3926	22.3874	20.7121	1.19667	0.259023	0.528067	0.699085	up	no
MGG_00057	R-specific carbonyl reductase [Source:UniProtKB/TrEMBL;Acc:G4NES8]	2.09469	1.17639	1.35465	1.71356	1.77945	1.76526	0.879706	-0.184906	0.450964	0.634817	down	no
MGG_04191	Hsp70-like protein [Source:UniProtKB/TrEMBL;Acc:G4NF57]	283.46	274.971	254.829	376.886	390.899	385.439	0.705206	-0.503883	7.28995e-05	0.000520065	down	no
MGG_07933	Dihydrodipicolinate synthase [Source:UniProtKB/TrEMBL;Acc:G4N2G9]	5.28828	4.67668	4.02478	1.8363	1.70624	1.73432	2.65115	1.40662	9.96592e-10	2.18927e-08	up	yes
MGG_08856	Membrane-bound O-acyltransferase domain-containing protein 1 [Source:UniProtKB/TrEMBL;Acc:G4MV57]	199.769	75.7066	78.4186	192.725	198.358	187.088	0.612091	-0.708182	0.0688792	0.159048	down	no
MGG_02929	Phosphotransferase enzyme family protein [Source:UniProtKB/TrEMBL;Acc:G5EHK9]	1.88105	1.96766	1.7466	1.01048	1.58663	1.09873	1.51395	0.598315	0.12656	0.257566	up	no
MGG_05105	Putative uncharacterized protein [Source:UniProtKB/TrEMBL;Acc:G4N4F3]	9.53781	24.7348	31.7243	11.9435	12.6394	7.74224	2.04166	1.02974	0.0288838	0.0794565	up	no
MGG_04805	Citrate lyase subunit beta [Source:UniProtKB/TrEMBL;Acc:G4MU55]	2.03454	3.43348	3.99412	2.97752	2.68123	2.66593	1.13664	0.184773	0.760432	0.863802	up	no
MGG_01582	T-complex protein 1 subunit delta [Source:UniProtKB/TrEMBL;Acc:G4MTV9]	21.8372	35.4284	38.4563	10.7992	13.4704	11.9664	2.64162	1.40142	7.50166e-08	1.10396e-06	up	yes
MGG_06456	Putative uncharacterized protein [Source:UniProtKB/TrEMBL;Acc:G4N781]	74.3703	64.0084	64.4798	80.9565	76.9068	81.4994	0.847494	-0.238724	0.0541605	0.131801	down	no
MGG_15931		7.11031	9.08815	11.1433	3.86245	3.24502	3.24399	2.64134	1.40127	5.42856e-07	6.76046e-06	up	yes
MGG_03694	Beclin-1 [Source:UniProtKB/TrEMBL;Acc:G4N6Q1]	26.4422	33.6339	32.6927	32.7668	32.3604	29.492	0.980445	-0.028491	0.429999	0.615612	down	no
MGG_17114	Putative uncharacterized protein [Source:UniProtKB/TrEMBL;Acc:G4N956]	5.27592	3.60602	2.90815	0	3.57992	4.62556	1.43686	0.522915	0.706995	0.833062	up	no
MGG_04141	Putative uncharacterized protein [Source:UniProtKB/TrEMBL;Acc:G4NIQ8]	5.99564	10.0411	8.61292	5.55052	7.01429	6.47892	1.29437	0.372252	0.241739	0.41752	up	no
MGG_07830	Putative uncharacterized protein [Source:UniProtKB/TrEMBL;Acc:G4N1J2]	0.927099	1.76029	1.39435	1.04562	1.09308	1.27256	1.19655	0.258881	0.622645	0.772926	up	no
MGG_01101	Putative uncharacterized protein [Source:UniProtKB/TrEMBL;Acc:G4NCA0]	38.4482	45.3073	45.7404	53.2364	56.1712	52.5074	0.799777	-0.322331	0.000844452	0.00421949	down	no
MGG_02723	Putative uncharacterized protein [Source:UniProtKB/TrEMBL;Acc:G5EHB3]	17.6832	22.6481	22.7052	15.4732	15.2876	15.1412	1.37328	0.457629	0.0128777	0.0411447	up	no
MGG_04368	Stage V sporulation protein K [Source:UniProtKB/TrEMBL;Acc:G4MZB8]	2.41759	0.692772	0.673737	2.92352	2.54792	1.92957	0.511295	-0.967772	0.0661772	0.154005	down	no
MGG_04918	Putative uncharacterized protein [Source:UniProtKB/TrEMBL;Acc:G4N346]	2.79489	2.66875	2.82719	3.16225	3.42452	3.92751	0.788532	-0.342759	0.0473225	0.118496	down	no
MGG_00731	Required for hyphal anastomosis [Source:UniProtKB/TrEMBL;Acc:G4NEW1]	3.82682	5.45601	7.29641	1.55291	2.76936	1.95679	2.6404	1.40076	3.75057e-05	0.000293181	up	yes
MGG_02944	HAL protein kinase [Source:UniProtKB/TrEMBL;Acc:G5EI59]	41.9099	32.4727	33.642	47.7555	52.4298	49.523	0.721567	-0.470796	0.0047543	0.0182623	down	no
MGG_06724	Putative uncharacterized protein [Source:UniProtKB/TrEMBL;Acc:G4ML87]	0.526844	0.642691	0.618888	1.04889	0.812346	0.865485	0.655889	-0.608476	0.0482041	0.120308	down	no
MGG_00914	Putative uncharacterized protein [Source:UniProtKB/TrEMBL;Acc:G4NDH4]	1.67708	1.51913	1.59943	1.87235	1.83259	2.75836	0.74198	-0.430547	0.1837	0.341582	down	no
MGG_06605	Putative uncharacterized protein [Source:UniProtKB/TrEMBL;Acc:G4N627]	142.657	66.492	79.4379	37.1891	35.83	36.2858	2.6402	1.40065	7.0235e-05	0.000503935	up	yes
MGG_03381	Putative uncharacterized protein [Source:UniProtKB/TrEMBL;Acc:G4N8V1]	0	0.063861	0.097571	0	0	0	538.107	9.07175	0.366803	0.556226	up	no
MGG_06824	Putative uncharacterized protein [Source:UniProtKB/TrEMBL;Acc:G4MM43]	11.2145	2.50026	2.31177	3.6121	3.35161	3.25687	1.56806	0.648984	0.343284	0.533094	up	no
MGG_07723	Putative uncharacterized protein [Source:UniProtKB/TrEMBL;Acc:G4N0J1]	0.711151	0.468568	1.07931	0.724475	0.615471	0.785538	1.06283	0.0879095	0.992904	0.995816	up	no
MGG_01559	UDP-N-acetylglucosamine-1-P transferase [Source:UniProtKB/TrEMBL;Acc:G4MTH6]	3.90663	5.9264	6.38426	1.74304	1.91028	2.49751	2.6366	1.39868	1.02611e-06	1.21342e-05	up	yes
MGG_16294	Putative uncharacterized protein [Source:UniProtKB/TrEMBL;Acc:G4MR76]	0.403702	0.331658	0.471908	0.903393	0.983626	0.7704	0.454301	-1.13828	0.0197983	0.0584699	down	no
MGG_10098	Putative uncharacterized protein [Source:UniProtKB/TrEMBL;Acc:G4N905]	0	0	0.031429	0.057606	0.05666	0.082534	0.1597	-2.64656	0.0807209	0.180115	down	no
MGG_09154	Putative uncharacterized protein [Source:UniProtKB/TrEMBL;Acc:G5EI68]	0.13614	0.067625	0.406092	0.246125	0.050463	0.109913	1.50026	0.585212	0.630966	0.779383	up	no
MGG_11179	Putative uncharacterized protein [Source:UniProtKB/TrEMBL;Acc:G4MTY3]	0.608101	1.17248	1.79209	0.809591	0.727547	0	2.32424	1.21676	0.327727	0.517504	up	no
MGG_15665	Putative uncharacterized protein [Source:UniProtKB/TrEMBL;Acc:G4MY71]	0.182964	1.38106	0.318973	1.40918	0.941659	1.12713	0.541406	-0.885218	0.310719	0.498816	down	no
MGG_05616	Pre-mRNA-splicing factor prp46 [Source:UniProtKB/TrEMBL;Acc:G4MNI3]	7.72896	11.6517	12.2146	8.21548	7.04914	6.51493	1.45069	0.536738	0.0454402	0.114477	up	no
MGG_17435	Putative uncharacterized protein [Source:UniProtKB/TrEMBL;Acc:G4NBI9]	0.036272	0.457017	0.556949	0.406117	0.064149	0.2039	1.55783	0.639541	0.666349	0.806045	up	no
MGG_00409	Putative uncharacterized protein [Source:UniProtKB/TrEMBL;Acc:G4NCD4]	301.208	2715.59	2192.39	1074.04	806.826	1032.38	1.7881	0.838428	0.233711	0.407874	up	no
MGG_11936	FAD binding domain-containing protein [Source:UniProtKB/TrEMBL;Acc:G4MQY8]	8.3683	14.809	14.7684	5.14923	4.25369	5.0234	2.63031	1.39523	4.14835e-07	5.28492e-06	up	yes
MGG_07914	Putative uncharacterized protein [Source:UniProtKB/TrEMBL;Acc:G4N2E4]	63.078	78.6276	67.8205	29.7225	25.5747	24.3649	2.63019	1.39516	2.28855e-14	1.00367e-12	up	yes
MGG_05489	Endo-1,3(4)-beta-glucanase 1 [Source:UniProtKB/TrEMBL;Acc:G4MM69]	2.17853	4.84039	7.14115	2.10778	1.86634	1.41086	2.62955	1.39481	0.0018446	0.00819284	up	yes
MGG_06321	Glycyl-tRNA synthetase [Source:UniProtKB/TrEMBL;Acc:G4N844]	32.0418	53.281	53.2015	17.885	18.5039	16.3851	2.62486	1.39224	1.00479e-08	1.80418e-07	up	yes
MGG_12537	Phosphoribosylaminoimidazole-succinocarboxamide synthase [Source:UniProtKB/TrEMBL;Acc:G4NKV5]	3.17915	3.75717	4.11775	2.32282	1.76512	2.83765	1.59612	0.674569	0.0231478	0.066373	up	no
MGG_09530	Dipeptidase 1 [Source:UniProtKB/TrEMBL;Acc:G4N1D2]	31.9418	74.8337	71.2405	60.0413	55.1039	52.37	1.06269	0.087715	0.971193	0.982404	up	no
MGG_10127	Exportin-T [Source:UniProtKB/Swiss-Prot;Acc:A4RMB1]	15.9387	27.3752	30.7756	9.27087	10.0114	8.94846	2.62442	1.392	3.20363e-07	4.18187e-06	up	yes
MGG_06393	Serine/threonine-protein kinase ATG1 [Source:UniProtKB/Swiss-Prot;Acc:Q52EB3]	19.1136	22.6382	21.4853	28.1001	29.1906	28.0988	0.740573	-0.433287	4.14942e-05	0.000319986	down	no
MGG_15183	Vacuolar basic amino acid transporter 2 [Source:UniProtKB/TrEMBL;Acc:G4MZU3]	0	0.055847	0	0.044009	0.091275	0	0.412813	-1.27644	0.598271	0.755644	down	no
MGG_04122	Putative uncharacterized protein [Source:UniProtKB/TrEMBL;Acc:G4NIT5]	0.397055	0.831986	0.994469	0.213833	0.367828	0.26603	2.62302	1.39123	0.00740364	0.0262628	up	yes
MGG_03220	Isoleucyl-tRNA synthetase [Source:UniProtKB/TrEMBL;Acc:G4N9Y8]	9.94446	13.13	17.1438	5.1307	5.06944	5.14037	2.6217	1.3905	9.48668e-10	2.08775e-08	up	yes
MGG_05446	Putative uncharacterized protein [Source:UniProtKB/TrEMBL;Acc:G4MLR7]	22.4892	25.741	25.5022	29.8981	30.7312	29.4285	0.818724	-0.288552	0.00173819	0.0077883	down	no
MGG_03707	NADP-dependent leukotriene B4 12-hydroxydehydrogenase [Source:UniProtKB/TrEMBL;Acc:G4N6I5]	0.850928	1.5734	2.17998	0.789179	0.415541	0.551616	2.62154	1.39041	0.00260165	0.0109642	up	yes
MGG_15991	Putative uncharacterized protein [Source:UniProtKB/TrEMBL;Acc:G4MME8]	15.6239	17.8386	20.4442	26.7341	27.3628	23.6772	0.693118	-0.528827	1.6383e-05	0.000140762	down	no
MGG_05080	Putative uncharacterized protein [Source:UniProtKB/TrEMBL;Acc:G4N473]	21.1897	17.4225	15.6551	16.0011	15.5789	14.8471	1.16887	0.225113	0.475351	0.656132	up	no
MGG_09195	rRNA 2'-O-methyltransferase fibrillarin [Source:UniProtKB/TrEMBL;Acc:G4MPE3]	90.3263	104.031	113.444	74.2769	69.0671	69.4313	1.4466	0.532669	0.000341159	0.00193371	up	no
MGG_15378	Putative uncharacterized protein [Source:UniProtKB/TrEMBL;Acc:G4NFS1]	4.36519	13.5849	8.94092	15.4044	15.1047	13.6193	0.609381	-0.714584	0.0492522	0.122465	down	no
MGG_04803	Transmembrane and coiled-coil domain-containing protein 4 [Source:UniProtKB/TrEMBL;Acc:G4MTU5]	17.8262	23.0177	25.4996	16.8149	16.8191	16.2694	1.32944	0.410819	0.0441602	0.111985	up	no
MGG_10310	Putative uncharacterized protein [Source:UniProtKB/TrEMBL;Acc:G5EHN0]	0.670539	0.397092	0.173205	0.253287	0.759302	0.4555	0.845205	-0.242627	0.684562	0.818253	down	no
MGG_11240	G patch domain-containing protein 1 [Source:UniProtKB/TrEMBL;Acc:G4MY58]	13.5296	26.8345	26.628	13.0913	12.7167	14.1406	1.67696	0.745846	0.0204825	0.0602031	up	no
MGG_10847	Putative uncharacterized protein [Source:UniProtKB/TrEMBL;Acc:G4N395]	12.2402	21.1372	18.0471	16.5347	12.5144	14.865	1.17102	0.227772	0.581994	0.745533	up	no
MGG_10687	Putative uncharacterized protein [Source:UniProtKB/TrEMBL;Acc:G4N9R5]	2.04822	2.93676	2.17051	2.02898	2.06388	1.59342	1.25838	0.331564	0.371887	0.560658	up	no
MGG_16247	Putative uncharacterized protein [Source:UniProtKB/TrEMBL;Acc:G4MPT2]	1.88407	2.6204	2.75106	1.98701	2.04238	2.29776	1.14673	0.197522	0.603646	0.759823	up	no
MGG_20300	NA	NA	NA	NA	NA	NA	NA	NA	NA	NA	NA	NA	NA
MGG_10869	Putative uncharacterized protein [Source:UniProtKB/TrEMBL;Acc:G4MXY7]	11.3725	16.0159	24.4832	5.80569	6.56695	7.47252	2.61382	1.38616	1.19921e-05	0.000107269	up	yes
MGG_05300	Putative uncharacterized protein [Source:UniProtKB/TrEMBL;Acc:G4N5R4]	0.854866	0.985813	1.09251	0.917462	1.40495	1.20551	0.831423	-0.266346	0.187429	0.346706	down	no
MGG_00294	Putative uncharacterized protein [Source:UniProtKB/TrEMBL;Acc:G4ND75]	4.95176	8.08789	9.08249	7.14864	7.76839	6.80338	1.0185	0.0264403	0.775449	0.873619	up	no
MGG_09367	Malate dehydrogenase [Source:UniProtKB/TrEMBL;Acc:G4NI27]	683.017	857.538	855.711	1014.99	966.163	1000.26	0.803736	-0.315207	0.00295595	0.0122581	down	no
MGG_01768	Putative uncharacterized protein [Source:UniProtKB/TrEMBL;Acc:G4MVP6]	7.4388	6.32878	8.84458	10.3025	9.98982	8.92098	0.774037	-0.369525	0.00968278	0.0326366	down	no
MGG_10154	Putative uncharacterized protein [Source:UniProtKB/TrEMBL;Acc:G4MUA5]	54.868	24.7706	23.0321	52.2066	51.4037	47.8208	0.678004	-0.560635	0.109697	0.229956	down	no
MGG_07150	Putative uncharacterized protein [Source:UniProtKB/TrEMBL;Acc:G4MT76]	8.0268	6.46147	7.36679	8.4862	9.09059	8.48564	0.838566	-0.254004	0.0499533	0.123812	down	no
MGG_09297	Putative uncharacterized protein [Source:UniProtKB/TrEMBL;Acc:G4MQP7]	6.59555	7.63798	8.29508	5.97808	5.71825	5.8228	1.28594	0.362827	0.0574501	0.138207	up	no
MGG_17830	Putative uncharacterized protein [Source:UniProtKB/TrEMBL;Acc:G4NID6]	18.1515	16.4262	16.4303	22.6246	22.1348	23.1516	0.751101	-0.412922	0.00146324	0.00672442	down	no
MGG_08193	Putative uncharacterized protein [Source:UniProtKB/TrEMBL;Acc:G4MZ89]	0.776192	1.1802	0.432372	1.66004	1.23322	1.45609	0.549223	-0.864537	0.0646074	0.151444	down	no
MGG_01293	Putative uncharacterized protein [Source:UniProtKB/TrEMBL;Acc:G4MY78]	2.78938	2.42251	1.86648	3.14304	4.37732	3.5528	0.639237	-0.645577	0.0177964	0.0535342	down	no
MGG_02515	Charged multivesicular body protein 6 [Source:UniProtKB/TrEMBL;Acc:G4MKC0]	23.5579	24.6813	22.8715	23.8732	21.8083	25.2013	1.00321	0.00462891	0.609729	0.763782	up	no
MGG_05436	Translation machinery-associated protein 20 [Source:UniProtKB/TrEMBL;Acc:G4MLQ6]	13.9944	20.5072	18.354	8.15854	6.8286	5.24588	2.61234	1.38534	1.36051e-07	1.88278e-06	up	yes
MGG_05644	Putative uncharacterized protein [Source:UniProtKB/TrEMBL;Acc:G4MNL7]	26.2397	36.227	49.9281	44.2207	42.281	43.8697	0.862112	-0.214053	0.181529	0.339012	down	no
MGG_00527	Putative uncharacterized protein [Source:UniProtKB/TrEMBL;Acc:G4NBI8]	214.676	618.587	651.852	178.406	200.456	190.352	2.60907	1.38353	0.00083036	0.0041576	up	yes
MGG_06564	cAMP-independent regulatory protein pac2 [Source:UniProtKB/TrEMBL;Acc:G4N6D4]	24.6094	22.8681	26.1575	25.7162	24.2297	25.238	0.979399	-0.0300314	0.367775	0.556863	down	no
MGG_06992	Putative uncharacterized protein [Source:UniProtKB/TrEMBL;Acc:G4MNX5]	48.0288	47.3371	47.4545	51.0436	50.5849	45.6615	0.969654	-0.0444577	0.3314	0.521004	down	no
MGG_17704	Putative uncharacterized protein [Source:UniProtKB/TrEMBL;Acc:G4NGS2]	16.7051	26.9604	26.4383	17.4772	17.1907	18.2879	1.32382	0.404703	0.148786	0.291546	up	no
MGG_09889	Putative uncharacterized protein [Source:UniProtKB/TrEMBL;Acc:G4MR38]	11.9832	19.123	18.0223	19.6979	15.4085	17.9301	0.926315	-0.110425	0.373922	0.562675	down	no
MGG_06717	Putative uncharacterized protein [Source:UniProtKB/TrEMBL;Acc:G4ML80]	10.5367	7.72916	9.11465	10.4094	9.83843	8.66607	0.946966	-0.0786155	0.468127	0.650861	down	no
MGG_10233	NA	NA	NA	NA	NA	NA	NA	NA	NA	NA	NA	NA	NA
MGG_20134	NA	NA	NA	NA	NA	NA	NA	NA	NA	NA	NA	NA	NA
[truncated: 11,321 more rows]

## Sheet: Table S4
Table S4. Fungal strains used in this study.
[truncated: 26 more rows]

## Sheet: Table S5
Table S5. Primers used in this study.
[truncated: 77 more rows]
